# Supplementary material for: What Is the Effect on Obesity Indicators from Replacing Prolonged Sedentary Time with Brief Sedentary Bouts, Standing and Different Types of Physical Activity during Working Days? A Cross-Sectional Accelerometer-Based Study among Blue-Collar Workers
Source: PLoS One. 2016 May 17;11(5):e0154935. doi: 10.1371/journal.pone.0154935 (PMC4871331; doi:10.1371/journal.pone.0154935)
Supplement: S1 Dataset — The data file ‘whole day’ contains data for investigating the association between sedentary patterns during whole day and obesity indicators (N = 692) and the data file ‘work and non-work’ contains data for investigating the association between sedentary patterns during work and non-work time domain and obesity indicators (N = 671). (XLSX) [file pone.0154935.s001.xlsx]

## Sheet: whole day
waist circumference (cm)	subject ID	Fat percent (%)	body mass index(kg/m2)	Gender	smoking categories	total sedentary time in hours	Age in year	poor diet, 1=everyday, 4=rarely	total standing time in hours	total walking time in hours	total MVPA in hours	Alcohol in number of units per week	long sedentary bouts in hours	moderate sedentary bouts in hours	short sedentary bouts in hours	total measured time in hours
63	1	21.9	18.6966	Female	smoker_daily or sometimes	8.98546	48	2	7.59731	1.3113	0.02528	1	0.587593	6.3038	2.09407	17.9193
	2	20.1	26.9291	Male	nonsmokers	7.64083	45	3.5	6.63403	1.42757	0.181875	5	3.07993	3.19167	1.36924	15.8843
100	3	39.3	29.4381	Female	smoker_daily or sometimes	6.80898	47	2	6.29259	1.43611	0.03213	3	2.97509	2.65241	1.18148	14.5698
	4	38.2	36.2654	Male	smoker_daily or sometimes	7.25597	48	3	7.03417	1.72465	0.051945	3	2.96264	3.62736	0.66597	16.0667
128	5	36.4	38.094	Male	exsmokers	6.52125	54	1	8.92515	2.15361	0.087495	12	2.47777	3.21972	0.82375	17.6875
121	6	32.2	32.5577	Male	exsmokers	6.49042	53	3	6.61132	1.65368	0.06403	25	2.40354	3.08785	0.999035	14.8194
	7	24.7	29.321	Male	exsmokers	5.70379	56	3.5	6.40352	2.05611	0.0729633	2	2.95056	2.20092	0.55232	14.2364
87	8	35.1	28.3737	Female	nonsmokers	5.96157	47	1	6.88277	2.30944	0.508423	0	3.07083	2.0888	0.801937	15.6622
101	9	25.7	29.3772	Male	smoker_daily or sometimes	9.80583	61	2	5.95479	1.17792	0.03944	5	7.51299	1.98264	0.310208	16.978
	10	23.3	29.3524	Male	exsmokers	5.80945	44	3.5	6.77001	2.01194	0.08194	2	1.29111	2.69027	1.82806	14.6733
	11	32	22.3944	Female	exsmokers	3.31973	42	4	5.52361	1.705	0.07695		0	2.88112	0.43862	10.6253
108	12	25.5	32.0062	Male	nonsmokers	7.25597	58	1	5.76778	1.63333	0.318538	3	3.05507	3.51445	0.686455	14.9756
104	13	27.5	30.9343	Male	nonsmokers	7.71417	45	1	6.14574	1.72213	0.06491	0	2.73546	3.24713	1.73157	15.647
90	14	33.1	22.2041	Female	smoker_daily or sometimes	13.6124	44	3	1.67065	0.740553	0.02574	0	3.38333	8.83935	1.38972	16.0493
90	15	17.1	22.9938	Male	exsmokers	7.03327	39	1	7.57868	1.82049	0.28243	20	2.50923	3.12757	1.39646	16.7149
	16	25.7	28.2077	Male	exsmokers	8.18268	49	2.5	5.73972	1.01195	0.351943	15	3.59194	4.10686	0.48389	15.2863
68	17	23.1	20.1348	Female	smoker_daily or sometimes	7.31653	48	3	7.52417	2.55375	0.10027	4	3.77138	2.99389	0.55126	17.4947
	18		22.3094	Male	smoker_daily or sometimes	8.29833	34	3.5	5.11361	2.99591	0.190142	8	2.86347	3.75667	1.6782	16.598
	19	33	20.7967	Female	exsmokers	7.46834	59	4	6.39639	2.18231	0.293237	4	3.26204	3.05899	1.14732	16.3403
	20	38.1	27.8001	Female	exsmokers	7.22092	52	3.5	6.95925	2.97398	0.266853	7	3.03815	3.39806	0.78472	17.421
100	21	27.4	29.7004	Male	exsmokers	7.64521	39	4	5.96201	1.88361	0.14361	5	1.73577	4.36042	1.54903	15.6344
88	22	18.8	24.3025	Male		8.15479	45		5.62056	1.64007	1.05861		3.9482	2.85139	1.35521	16.474
91	23	36.5	26.8386	Female	nonsmokers	4.80917	53	3	9.09306	1.07306	0.0554633	12	1.02593	2.95787	0.825363	15.0307
80	24	34.9	26.0318	Female	smoker_daily or sometimes	10.2974	35	1	3.86917	1.5575	0.08889		5.67111	3.82542	0.800835	15.8129
80	25	30.7	21.4002	Female		8.0888	53		5.82277	1.58324	0.115087		3.66037	3.75213	0.676293	15.6099
96	26	21.9	25.849	Male	smoker_daily or sometimes	8.69852	49	3	5.79916	1.99	0.0604633	5	2.16324	4.90972	1.62556	16.5481
	27	46	31.5571	Female	smoker_daily or sometimes	7.76847	43	4	6.10451	2.08562	0.05472	0	3.1634	3.28313	1.32195	16.0133
	28	34.5	21.6296	Female	exsmokers	7.59445	59	3	7.16708	1.01055	0.06931	0	5.5293	1.82834	0.2368	15.8414
	29	33.8	23.5883	Female	smoker_daily or sometimes	7.26426	58	3	7.73093	1.68129	0.0401867	7	4.65157	2.115	0.497687	16.7167
	30	30.1	31.6049	Male	smoker_daily or sometimes	10.2111	55	2	4.91278	1.72063	0.115695	0	4.54729	4.90007	0.76375	16.9602
69	31	26	20.8209	Female	nonsmokers	6.33375	59	1	7.2416	2.25285	0.232152	0	2.50799	3.04771	0.778055	16.0603
76	32	26.7	21.5139	Female	nonsmokers	6.15396	42	1	7.98778	1.37889	0.230563	0	1.73736	2.61521	1.80139	15.7512
84	33	41.8	29.2421	Female	nonsmokers	6.1325	65	1	7.06046	2.09732	0.0399967	1	1.7425	3.36556	1.02444	15.3303
121	34	51.7	41.9453	Female	exsmokers	9.42944	46	1	7.87014	1.7307	0.21903	0	6.4268	2.46153	0.541105	19.2493
82	35	11.9	21.4279	Male	nonsmokers	6.16908	39	1	6.21028	2.20176	1.15092	1	0.384813	3.85148	1.93278	15.732
	36	23.3	25.7294	Male	nonsmokers	8.26493	43	2	2.96195	1.91313	0.0677775	12	1.40201	4.27764	2.58528	13.2078
96	37	41.6	30.478	Female	smoker_daily or sometimes	12.3519	44	1	4.1311	1.34074	0.05018	5	4.3588	6.77666	1.21649	17.874
95	38	36.1	28.5156	Female		6.14241	39	1	7.90805	2.61602	0.0639767	0	2.96805	2.26028	0.914077	16.7305
85	39	19	23.3011	Male	smoker_daily or sometimes	8.07111	54	3	5.88134	2.13178	0.091556	10	3.04022	4.01956	1.01134	16.1758
104	40	27	27.143	Male	exsmokers	12.2083	51	1	3.5025	0.7775	0.02222	10	5.35611	5.7764	1.07584	16.5106
	41	22.4	26.7643	Male	nonsmokers	8.38146	44	3.5	5.87771	1.90993	0.118198	0	3.36014	4.03555	0.985765	16.2873
	42	20.9	23.3887	Male	nonsmokers	11.1322	61	4	6.1951	1.04546	0.0560133	0	5.47816	4.84482	0.80926	18.4288
95	43	27.8	27.1706	Male	smoker_daily or sometimes	9.05048	44	3	4.81799	0.874788	0.0352075	2	4.93674	3.12007	0.993677	14.7785
85	44	16	21.9679	Male	smoker_daily or sometimes	8.72598	32	2	5.10056	1.49826	0.0475	20	3.75479	3.82855	1.14264	15.3723
85	45	16.7	25.7255	Male	smoker_daily or sometimes	8.97935	35	3	5.21823	1.35732	0.08555	2	2.3213	5.02092	1.63713	15.6405
85	46	19.5	24.2939	Male	smoker_daily or sometimes	6.6	37	1	7.05021	1.32812	0.0513925	3	2.82869	2.84812	0.92319	15.0297
	47	21.3	25.5956	Male	exsmokers	7.03285	28	3.5	6.61021	2.17861	0.318823	13	3.11799	2.58472	1.33014	16.1405
83	48	17	22.3131	Male	nonsmokers	8.55569	39	3	5.08652	3.84668	0.580415	4	2.25264	3.69666	2.60638	18.0693
104	49	39.3	37.6542	Female	nonsmokers	12.3119	45	1	4.47569	1.58153	0.02736	0	7.86805	3.51555	0.92833	18.3965
90	50	36.6	26.4381	Female	smoker_daily or sometimes	5.34972	60	2	8.36931	2.02173	0.07063	10	2.12667	2.70257	0.520483	15.8114
85	51	28.8	26.1752	Female	exsmokers	5.13848	57	1	9.64111	2.33555	0.32681	10	1.74083	3.0068	0.39083	17.442
87	52	17.6	23.1978	Male	smoker_daily or sometimes	11.5018	54	2	4.10444	2.26306	0.11833	5	2.73306	5.84888	2.91987	17.9876
	53	30.4	22.2668	Female	nonsmokers	3.20541	48	3	6.21764	1.83056	0.065135	1	0.924305	1.93181	0.34931	11.3188
104	54	27.8	29.1314	Male	smoker_daily or sometimes	14.9278	52	3	2.71471	1.4182	0.039305	1	9.33264	4.82584	0.769305	19.1
	55	26.6	30.4949	Male	smoker_daily or sometimes	8.3809	38	4	4.48452	3.23882	0.207503	6	2.42646	4.97493	0.979517	16.3117
	56	31.4	24.7199	Female	nonsmokers	6.50277	48	4	8.81625	1.86792	0.118055	3	2.15944	3.25362	1.08972	17.305
	57	19.1	22.913	Male	smoker_daily or sometimes	8.31333	33	3	7.93445	2.26111	0.093745	12	2.92611	4.16264	1.22458	18.6026
	58		31.2213	Female	smoker_daily or sometimes	6.21917	39	1	4.62	1.60945	0.03917		4.02694	1.73917	0.45306	12.4878
	59		27.9636	Male	nonsmokers	10.2708	52	1	4.18028	1.43639	0.7341	10	5.02959	4.00917	1.23209	16.6216
94	60	22.5	24.6914	Male	smoker_daily or sometimes	11.866	35	3	3.11029	1.54333	0.10611	1	3.06528	7.63042	1.17028	16.6257
93	61	25.3	25.0473	Male	exsmokers	7.98416	55	1	6.98576	0.999795	0.481388	5	5.00708	2.57556	0.401525	16.4511
113	62	48.5	43.5262	Female	exsmokers	8.06398	56	1	7.01473	2.06556	0.118147	1	4.09509	2.93148	1.03741	17.2624
113	63	45.1	35.3605	Female	nonsmokers	9.60694	62	1	6.90223	1.77055	0.05028	0	4.24778	4.72251	0.63666	18.33
97	64	24.1	27.7769	Male	nonsmokers	8.04055	25	2	2.73139	1.22778	0.400275	5	3.07362	4.34625	0.620695	12.4
	65	11.5	21.7051	Male	smoker_daily or sometimes	6.41868	22	3.5	5.15632	2.3189	0.18437	2	0.729308	3.93083	1.75855	14.0783
84	66	16	20.9885	Male	smoker_daily or sometimes	3.93625	54	1	7.51541	2.3532	0.156115	30	1.21889	2.40499	0.31236	13.961
96	67	37.9	29.9967	Female	exsmokers	10.6439	51	1	6.98084	1.80431	0.102365	2	6.96819	2.88918	0.786525	19.5314
80	68	12	21.1327	Male	nonsmokers	7.47825	30	1	6.1902	2.03266	0.173096	10	3.095	3.04559	1.33766	15.8742
	69	41.7	28.6493	Female	exsmokers	7.42102	45	3	7.16166	1.39111	0.0326833	2	4.44287	2.31445	0.66371	16.0065
97	70	25	26.7539	Male	nonsmokers	5.9462	59	1	7.06778	1.62464	0.214167	12	2.3713	2.70231	0.872583	14.8528
97	71	23	24.3767	Male	nonsmokers	9.88	43	3	4.98694	2.31223	0.06972	15	4.03139	4.67723	1.17138	17.2489
93	72	24.6	27.9932	Male	smoker_daily or sometimes	5.53907	35	3	6.7238	1.75259	0.0462033	4	1.66639	3.03963	0.83305	14.0617
99	73	26	27.1731	Male	nonsmokers	9.02688	48	1	5.32875	1.91444	0.1302	2	4.7975	3.41424	0.815135	16.4003
84	74	34.2	20.3223	Female	smoker_daily or sometimes	9.73778	59	1	3.44971	0.94055	0.06833	2	7.59278	1.84222	0.30278	14.1964
112	75	49	38.7591	Female	exsmokers	6.44764	40	1	5.3116	2.31201	0.335558	0	2.44167	3.38458	0.621382	14.4068
97	76	25.6	27.2463	Male	smoker_daily or sometimes	7.58491	47	3	6.91666	1.21408	0.0815767	8	2.87602	3.97638	0.7325	15.7972
103	77	10	26.8225	Male	exsmokers	9.25851	41	3	6.00815	1.15482	0.0689767	3	5.82676	2.97111	0.460643	16.4905
92	78	23.5	24.9368	Male	smoker_daily or sometimes	13.4327	52	3	1.81445	0.78472	0.0587933	0	8.71861	3.78435	0.929727	16.0907
	79	48.5	39.3794	Female	nonsmokers	4.32972	30	3	7.20403	2.93097	0.03403	0	1.78903	2.18791	0.352775	14.4988
97	80	18.8	25.5095	Male	exsmokers	8.4532	40	4	3.67028	1.74361	0.85111	0	2.43458	5.37611	0.6425	14.7182
	81	39	27.0559	Female	exsmokers	5.58657	52	3	7.53398	3.04204	0.111843	4	2.88407	2.17749	0.525	16.2744
116	82	51.1	31.2386	Female	nonsmokers	5.49527	48	1	9.64681	2.18056	0.29389	2	2.38861	2.31236	0.79431	17.6165
91	83	32.7	26.4855	Female	smoker_daily or sometimes	4.50973	47	1	8.88998	3.34917	0.7225	0	0.72833	2.45084	1.33056	17.4714
94	84	19.5	26.8519	Male	nonsmokers	5.71153	27	3	5.68236	3.00958	0.059865	0	1.72723	3.3675	0.61681	14.4633
	85	34.8	24.677	Female	nonsmokers	5.68203	39	3.5	8.14982	1.75667	0.0367567	0	2.92805	2.21963	0.534353	15.6253
	86		28.699	Male	exsmokers	8.24174	57	3	5.71576	1.57472	0.39472	5	4.86611	2.49444	0.881175	15.9269
70	87	21.7	19.983	Female	smoker_daily or sometimes	6.42861	30	1	6.54194	2.64819	0.42764	0	0	3.91389	2.51472	16.0464
81	88	30.5	24.4561	Female	exsmokers	10.9056	52	1	3.57287	1.5275	0.31074	1	4.42546	5.17935	1.30074	16.3167
75	89	31.3	19.9432	Female	exsmokers	9.1312	56	1	5.97231	1.65805	0.04111	2	4.97241	3.36121	0.797593	16.8027
102	90	20.2	25.8601	Male	smoker_daily or sometimes	10.9549	56	3	3.86658	2.56407	0.0796333	1	3.35861	6.52454	1.07176	17.4652
72	91	29.2	21.5451	Female	nonsmokers	5.77181	39	1	7.37854	1.53805	0.0545825	0	1.53493	3.40458	0.832292	14.743
98	92	26.3	28.7347	Male	exsmokers	6.13819	54	1	8.85639	1.4093	0.05139	16	2.96375	2.54694	0.627497	16.4553
83	93	17.7	23.4207	Male	smoker_daily or sometimes	8.52953	38	3	6.28	2.01602	0.22889	2	1.05824	4.68426	2.78704	17.0544
96	94	42.7	26.9274	Female	smoker_daily or sometimes	5.0775	57	2	10.0385	1.80297	0.15426	0	2.10861	2.49944	0.469443	17.0732
106	95	30.7	30.0712	Male	smoker_daily or sometimes	5.62954	58	3	7.3262	2.42065	0.0677767	0	2.66731	2.63194	0.330277	15.4442
81	96	15.9	22.921	Male	nonsmokers	7.74417	39	1	7.14759	1.91481	0.778057	0	2.54	3.53611	1.66805	17.5846
	97	25.4	20.4224	Female	exsmokers	4.82982	43	3.5	8.83444	3.2062	0.221023	5	0.59713	3.17777	1.05491	17.0915
84	98	15.6	24.3242	Male	smoker_daily or sometimes	9.5182	34	4	5.9375	1.2311	0.016945	0	2.70833	4.95917	1.85071	16.7037
76	99	12.4	20.2375	Male	nonsmokers	10.5032	34	4	5.68731	1.30528	0.18009	8	3.41268	2.85815	4.23231	17.6758
	100	48.8	33.0776	Female	nonsmokers	6.74486	41	3.5	8.21458	1.55403	0.06222	0	2.81458	2.98528	0.945	16.5757
101	101	44.7	34.375	Female		13.6397	29	2	2.3089	0.65944	0.02222	0	8.42528	4.63638	0.57805	16.6303
107	102	45.5	31.7739	Female	smoker_daily or sometimes	5.41	54	4	8.73347	2.38327	0.313683	0	2.07618	2.48611	0.847715	16.8404
86	103	33.5	23.7228	Female	smoker_daily or sometimes	12.3281	54	1	2.76787	0.943983	0.0194433	3	4.86417	6.33769	1.1262	16.0594
91	104	43.7	29.2378	Female	smoker_daily or sometimes	11.0959	37	2	3.52639	2.07157	0.101947	5	7.69796	2.66861	0.72935	16.7958
73	105	32.4	22.913	Female	exsmokers	6.42574	51	2	7.20769	1.85463	0.0393533	12	2.35852	3.26574	0.801477	15.5274
110	106	30.4	31.0567	Male	exsmokers	10.1565	50	2	2.92157	1.64019	0.128517	0	4.45121	4.67454	1.03074	14.8468
69	107	28.4	23.7253	Female	exsmokers	5.37875	49	1	9.83751	1.72819	0.12694	2	1.40208	2.93904	1.03764	17.0714
110	108	27.9	31.7145	Male	exsmokers	5.14049	59	1	9.44243	1.92299	0.195975	6	1.30063	2.92402	0.915833	16.7019
81	109	34	26.2738	Female	exsmokers	6.07201	45	1	8.12354	1.86243	0.312773	0	3.46785	1.93555	0.668605	16.3707
82	110	15	21.7365	Male	exsmokers	5.44583	54	2	8.35055	2.63965	0.262362	5	1.33903	3.44035	0.66646	16.6984
98	111	21.9	27.1739	Male	smoker_daily or sometimes	6.88376	44	1	8.13695	1.97819	0.363055	1	3.35459	2.35902	1.17014	17.362
	112	48.5	40.5077	Female	nonsmokers	7.47055	37	1	2.56792	0.997365	0.703055	0	0.25639	5.8289	1.38528	11.7389
	113	45.1	37.7413	Female	exsmokers	6.64743	46	3.5	8.14139	2.06195	0.0454825	0	2.12056	3.72619	0.8007	16.8962
115	114	35.5	34.0807	Male	nonsmokers	6.69695	56	3	7.4438	2.05287	0.0924133	6	3.27037	2.7813	0.645287	16.286
73	115	31.3	21.3221	Female	nonsmokers	7.22333	46	3	6.92618	2.12556	0.109442	0	3.93382	2.30403	0.985493	16.3845
104	116	25.2	28.5621	Male	smoker_daily or sometimes	6.62361	45	2	7.92398	2.29602	0.03426	3	2.9038	3.02566	0.694167	16.8779
100	117	22.3	26.1106	Male	nonsmokers	5.94945	49	3	6.76917	2.22334	0.09833	12	0	5.18528	0.76416	15.0403
91	118	28	26.7949	Male	smoker_daily or sometimes	9.68722	39	2	5.66097	2.40862	0.115695	0	3.55667	5.67222	0.458335	17.8725
108	119	25.4	26.7869	Male	smoker_daily or sometimes	10.0965	53	4	4.91431	1.67285	0.266808	14	1.63625	6.14181	2.31847	16.9505
60	120	5	16.2274	Female	smoker_daily or sometimes	5.86194	39	1	7.54732	1.5013	0.174437	0	1.75824	1.79908	2.30463	15.085
	121	33.3	34.8473	Male	smoker_daily or sometimes	9.36341	40	2.5	4.4832	1.9409	0.092225	20	2.11792	6.13132	1.11416	15.8797
77	122	12.5	20.5151	Male	nonsmokers	5.6116	44	3	10.4963	1.3318	0.327777	5	2.23889	2.52285	0.849865	17.7674
	123	12.9	21.7365	Male	smoker_daily or sometimes	7.05112	18	3	4.77417	1.8675	0.03667	1	2.81388	3.12807	1.10916	13.7295
	124	30.8	21.83	Female	smoker_daily or sometimes	5.29176	58	3	8.5287	2.16805	0.264907	14	1.12685	2.8013	1.36361	16.2534
	125	23	25.5593	Female	smoker_daily or sometimes	7.13479	25	3.5	7.87029	1.59465	0.125205	0	2.58514	3.59222	0.957427	16.7249
100	126	27.9	25.763	Male	exsmokers	8.67018	56	3	4.48408	2.21074	0.02898	15	3.64834	4.19843	0.82342	15.394
94	127	39.9	28.6501	Female	nonsmokers	10.4656	51	2	5.10236	1.04383	0.0818725	7	3.99097	4.26229	2.21237	16.6937
104	128	27	31.2461	Male	exsmokers	9.90403	51	3	4.19659	2.51771	0.0839575		3.64882	5.01799	1.23722	16.7023
90	129	22.2	27.1977	Male	nonsmokers	6.18431	36	1	5.62306	1.07959	0.066805	0	2.69056	2.71514	0.778605	12.9538
87	130	35	24.281	Female	smoker_daily or sometimes	8.1425	56	1	6.55347	1.90583	0.102432	0	5.83229	1.98285	0.327365	16.7042
107	131	29.2	30.8642	Male		5.91639	54		7.52819	2.10861	0.029375		3.20048	1.86375	0.852155	15.5826
92	132	41.2	26.5338	Female	exsmokers	10.6218	53	1	4.2288	1.18963	0.0451867	0	5.84185	3.80898	0.970923	16.0854
	133	20.6	28.8762	Male	nonsmokers	7.04223	39	3	7.88861	0.904165	0.90111	25	2.37069	2.54166	2.12986	16.7361
99	134	38.7	27.8293	Female	nonsmokers	5.55152	56	1	9.72112	3.91013	0.088755	0	1.88848	2.75153	0.91153	19.2715
	135	27.3	24.5399	Female	nonsmokers	6.62889	46	2.5	6.94889	2.23259	0.137407	0	4.235	1.74185	0.652043	15.9478
	136	16	21.0218	Male	exsmokers	10.6981	56	3	3.13288	1.30926	0.0313867	2	5.04	4.62231	1.03582	15.1717
97	137	20.4	24.4502	Male	nonsmokers	8.33549	52	3	4.73701	1.80584	0.4607	2	4.76396	2.83306	0.73847	15.339
85	138	36.7	23.9512	Female	exsmokers	5.72843	56	2	8.02768	1.90686	0.11324		2.6112	2.33982	0.77741	15.7762
	139	21.5	25.4711	Male	nonsmokers	9.45528	42	3	4.93965	1.55187	0.03507	4	2.86611	4.48729	2.10187	15.9819
107	140	44.3	35.713	Female	exsmokers	6.82639	32	1	6.05352	2.70417	0.860187	2	2.55528	3.06556	1.20555	16.4443
93	141	23.9	27.7509	Male	nonsmokers	6.39493	51	3	7.14097	2.6168	0.095	3	1.46451	3.94521	0.98521	16.2477
97	142	39.6	35.2447	Female	nonsmokers	5.83556	41	4	5.17972	2.09111	0.198707		2.93944	2.34926	0.546853	13.3051
	143	17.5	23.3135	Male	exsmokers	6.74805	46	4	6.67769	1.78834	0.40787	0	2.85972	3.1325	0.755833	15.6219
105	144	25.4	28.982	Male	nonsmokers	9.68597	43	1	4.90195	2.11125	0.05805	10	3.35987	4.54083	1.78527	16.7572
	145	21	23.7196	Male	nonsmokers	6.54797	52	4	6.44834	2.23241	1.2675	7	3.40537	2.55	0.59259	16.4962
	146	23.9	26.3224	Male	smoker_daily or sometimes	5.51287	57	2.5	7.67083	1.95491	0.53565	0	2.76954	2.30704	0.436297	15.6743
	147	19.9	25.1485	Male	smoker_daily or sometimes	7.19445	48	3	8.31847	2.96624	0.17222	2	2.92833	3.5332	0.73292	18.6514
105	148	25.8	28.3675	Male	smoker_daily or sometimes	9.09237	33	4	7.80111	1.18527	0.141385	10	4.04889	4.03764	1.00584	18.2201
99	149	38.8	26.7818	Female	nonsmokers	8.46375	59	1	6.27305	0.859652	0.0122925	0	4.31062	3.45555	0.697573	15.6087
109	150	24	28	Male	nonsmokers	7.85	45	2	4.34962	3.2525	0.25185	2	1.67195	4.73166	1.44639	15.704
	151	33.3	38.3106	Male	nonsmokers	6.90444	21	2	6.11612	1.57875	0.365695	0	3.57847	2.43029	0.89569	14.965
90	152	19.1	24.3438	Male	nonsmokers	4.6674	43	1	9.1137	1.35611	0.160367	10	0.636483	3.37426	0.656667	15.2976
98	153	19.2	24.3767	Male	smoker_daily or sometimes	6.18435	37	2	5.13676	1.375	0.0780533	7	1.42648	3.82324	0.934627	12.7742
	154	11	20.9712	Male	exsmokers	10.0457	19	2.5	4.55278	1.6938	0.114167	10	3.31574	4.6387	2.09129	16.4065
	155	46.3	33.7225	Female	exsmokers	6.11018	37	2.5	5.78055	1.59602	0.0805567	0	2.59454	2.46427	1.05139	13.5673
72	156	26.8	23.4221	Female	nonsmokers	7.22249	53	1	7.62819	0.871808	0.556533	2	4.04312	2.68965	0.489722	16.279
	157	44.7	34.3695	Female	nonsmokers	6.23042	51	3.5	6.57667	2.60875	0.317987	0	3.34777	2.51146	0.37118	15.7338
80	158	31.6	23.3067	Female	exsmokers	8.7768	39	1	5.25535	1.84104	0.184308	3	2.22417	4.93347	1.61916	16.0575
111	159	37.2	31.6157	Male	exsmokers	10.2674	51	3	3.92815	1.48472	0.21889	15	6.37102	3.14445	0.751943	15.8992
100	160	26	28.0816	Male	nonsmokers	11.7642	40	2	4.09027	1.37999	0.35417	15	5.66278	4.9675	1.13389	17.5886
	161	28	34.1943	Male	nonsmokers	7.3475	26	3.5	6.9026	1.00621	0.07889	0	2.84723	4.13027	0.369997	15.3352
107	162	34.7	31.2809	Male	nonsmokers	4.10333	64	1	4.72027	3.045	0.04111	10	1.79917	0.74889	1.55527	11.9097
79	163	14.9	20.7758	Male	smoker_daily or sometimes	9.0975	38	2	3.42264	1.71264	0.12167	3	4.45735	3.77834	0.86181	14.3544
78	164	16	27.3438	Male	exsmokers	7.85993	46	2	5.56631	1.89591	0.128683	4	3.77861	3.19751	0.883818	15.4508
90	165	19.6	25.791	Male	exsmokers	4.53604	53	1	10.0197	1.83966	0.135555	1	2.10882	2.04708	0.380143	16.531
104	166	43.9	31.1419	Female	smoker_daily or sometimes	6.36361	46	1	8.17195	1.11777	0.0445175	0	3.49861	2.31271	0.552293	15.6978
	167	43.5	31.7084	Female	smoker_daily or sometimes	9.57146	39	3	5.2241	1.2034	0.0909725	1	4.51826	3.34986	1.70334	16.0899
	168	14.4	24.8765	Male	smoker_daily or sometimes	7.81704	19	3	6.20787	1.64028	0.09842	5	3.13732	3.52962	1.1501	15.7636
	169	18	22.6627	Male	smoker_daily or sometimes	6.84722	56	2.5	4.66124	0.64834	1.41473	6	2.83833	1.95208	2.0568	13.5715
100	170	20.9	28.0899	Male	nonsmokers	6.7662	48	1	5.48518	1.5262	1.3475	20	2.29944	3.58176	0.884993	15.1251
	171	21.3	25.3395	Male	nonsmokers	5.79431	46	2.5	6.50277	2.29097	0.10278	0	1.52486	3.48069	0.78875	14.6908
	172	28.4	22.6474	Female	nonsmokers	5.73139	50	1	7.65791	2.43229	0.414378	7	2.42229	2.59208	0.71701	16.236
	173	28.6	21.8871	Female	smoker_daily or sometimes	7.17644	37	2.5	5.72201	1.58006	0.381222	0	3.3125	3.4469	0.417056	14.8597
85	174	30.5	23.9361	Female	smoker_daily or sometimes	9.07667	56	2	7.30666	1.13181	0.273475	0	3.25209	4.64638	1.17819	17.7886
86	175	39	26.8544	Female	exsmokers	7.75195	51	3	4.70445	2.58056	0.0680567	0	1.39352	3.00926	3.34916	15.105
86	176	33.3	23.9512	Female	nonsmokers	5.20574	61	1	9.60306	1.92907	0.789543	0	1.74371	2.73371	0.728343	17.5274
	177	23	25.1017	Male	nonsmokers	7.77709	53	3.5	5.82667	1.42021	0.09076	1	4.28133	2.61444	0.881323	15.1147
86	178	21.2	23.8624	Male	nonsmokers	5.99648	58	2	5.85787	1.61102	0.166297	0	1.66639	1.64278	2.68731	13.6317
82	179	35.8	21.4346	Female	smoker_daily or sometimes	14.8267	43	1	1.71861	0.85278	0.0025	0	4.75472	8.95446	1.1175	17.4006
94	180	22	26.426	Male	exsmokers	8.94597	39	2	5.27598	1.28236	0.0564575	10	2.53229	5.38659	1.02709	15.5608
	181	51	39.3282	Female	nonsmokers	5.97768	42	3.5	6.73916	2.62398	0.168797	2	2.52982	2.88315	0.56473	15.5096
96	182	34.4	27.2509	Female	smoker_daily or sometimes	7.51759	51	1	8.0949	2.71815	0.11324	5	2.8925	3.92223	0.70288	18.4439
76	183	14.8	20.8086	Male	smoker_daily or sometimes	5.75667	48	3	6.77435	2.69528	0.129537	0	0.94602	3.12713	1.68351	15.3558
	184	15.3	22.4485	Male	nonsmokers	7.38815	29	3.5	6.84731	1.82018	0.155743	3	2.01963	3.71472	1.6538	16.2114
85	185	30.1	24.4444	Female	exsmokers	8.21158	53	1	6.61852	1.06509	0.055	7	0.36565	5.43481	2.41111	15.9502
	186	27	30.7962	Male	exsmokers	9.95269	49	3.5	4.14898	1.03435	0.0396267	6	6.74389	2.46491	0.74388	15.1757
	187	32.9	31.6753	Male	smoker_daily or sometimes	4.70278	41	2.5	7.30112	2.73519	0.07667	20	2.43351	1.80139	0.467867	14.8158
109	188	43.9	30.6939	Female	nonsmokers	6.60471	41	3	10.2822	1.31528	0.19126	0	2.58195	3.4268	0.595975	18.3935
94	189	38.6	28.3983	Female	nonsmokers	6.52583	48	1	8.61509	1.45667	0.262687	0	2.03445	3.20139	1.29	16.8603
	190	19.3	23.9853	Male	smoker_daily or sometimes	7.83268	46	2.5	4.4025	2.48	0.0751833	12	2.81333	3.89185	1.1275	14.7904
	191	39.8	29.939	Female	exsmokers	4.83458	58	3.5	7.63722	2.55493	0.13694	2	1.70583	2.34181	0.786947	15.1637
	192	16.6	23.0642	Male	smoker_daily or sometimes	4.74306	26	2	7.2739	1.84973	0.13416	50	3.22444	1.07139	0.44723	14.0008
84	193	37.7	25.8054	Female	exsmokers	6.43389	58	1	5.7086	2.56222	0.08694	0	4.20444	1.91833	0.31111	14.7917
	194	11.3	21.619	Male	exsmokers	5.91583	21	1.5	5.30597	1.50097	0.239025	0	1.36152	2.81597	1.73833	12.9618
	195	30.3	25.1068	Female	smoker_daily or sometimes	8.15056	51	4	8.13696	1.17667	0.129165	0	5.93001	1.51445	0.706115	17.5934
92	196	20	24.3072	Male	exsmokers	9.56139	49	1	4.94833	1.63153	0.036665	1	5.92972	2.47654	1.15514	16.1779
95	197	33.2	30.0568	Male	exsmokers	4.32292	27	2	7.48529	2.17653	0.25097	10	1.07638	2.7318	0.51472	14.2357
	198	26.6	28.1514	Male	smoker_daily or sometimes	11.6063	36	3.5	2.74647	0.890183	0.136293	0	4.56537	5.84963	1.1913	15.3793
	199	31.3	32.5997	Male	exsmokers	7.46518	53	3	5.90824	2.33315	0.6351	8	3.69935	2.52148	1.24435	16.3417
109	200	45.6	35.2617	Female	smoker_daily or sometimes	9.37431	42	3	5.28972	2.81916	0.07403	0	2.54805	5.87306	0.953195	17.5572
114	201	30	34.3396	Male	nonsmokers	9.41935	46	3	5.62648	1.32972	0.0401867	3	4.38037	4.42259	0.61639	16.4157
	202	34.5	22.4913	Female	smoker_daily or sometimes	8.60319	58	2.5	6.64334	1.70195	0.079995	0	2.49709	5.29362	0.812505	17.0285
97	203	27	27.4587	Male	smoker_daily or sometimes	6.1293	54	1	6.95459	1.10097	0.01861	25	1.2825	3.98972	0.857085	14.2035
	204	34.3	25.0657	Female	nonsmokers	5.93667	52	3.5	7.98463	1.6425	0.0986067	0	1.5212	3.20435	1.21111	15.6624
93	205	35.7	28.306	Female	smoker_daily or sometimes	5.28674	22	2	8.79833	1.5534	0.074515	2	1.11541	3.56764	0.603678	15.713
	206	25.9	28.7527	Male	nonsmokers	7.21702	32	2.5	7.60979	1.48555	0.081945	5	2.1725	4.1457	0.898818	16.3943
99	207	22.5	28.0461	Male	nonsmokers	10.3271	45	1	6.02713	1.15685	0.0337933	2	3.30454	5.98926	1.03334	17.5449
86	208	35.6	25.5296	Female	smoker_daily or sometimes	9.67667	49	4	4.69896	1.1198	0.020345	0	2.0909	6.32063	1.26513	15.5158
81	209	16.8	22.0599	Male		8.84111	51		5.04492	1.9984	0.134098		4.14708	3.39709	1.29694	16.0185
91	210	37.1	27.3246	Female	nonsmokers	5.59028	32	1	6.44805	2.32861	0.119445		1.96555	2.40042	1.22432	14.4864
102	211	42.6	28.8519	Female	smoker_daily or sometimes	6.03139	43	1	7.44069	3.09195	0.877365	0	1.89306	2.84167	1.29666	17.4414
100	212	27.3	29.9836	Male	exsmokers	6.52342	44	3	7.61333	2.06139	0.0333333	4	2.08769	2.68676	1.74898	16.2315
98	213	20.7	25.2499	Male	nonsmokers	7.32981	49	2	4.54491	2.16176	0.710743	7	3.05889	3.64232	0.628607	14.7472
114	214	44.5	36.1604	Female	exsmokers	6.02223	47	1	5.45042	1.83028	0.199585	2	0.668195	4.49597	0.858055	13.5025
	215	17.9	25.405	Male	exsmokers	4.77257	21	2	7.46472	2.17069	0.12701	20	1.33049	2.17903	1.26306	14.535
103	216	21	25.8217	Male	nonsmokers	6.98621	47	1	7.64491	2.65019	0.0529633	4	2.9362	3.07463	0.975373	17.3343
	217	26.9	21.2295	Female	exsmokers	3.06	33	2.5	10.7763	1.68398	0.23167	0	0.17	1.80871	1.0813	15.752
116	218	44.2	33.834	Female	nonsmokers	7.70333	50	1	5.5538	1.43824	0.109163	2	4.99325	2.31305	0.397047	14.8045
89	219	34.7	25.3902	Female	nonsmokers	7.3175	42	1	7.11139	1.65862	0.08097	0	2.82082	3.65208	0.844575	16.1685
100	220	29.3	27.1178	Male	nonsmokers	8.03097	43	1	5.41653	1.32014	0.017775	10	2.73625	4.81208	0.48263	14.7854
94	221	19.2	23.5156	Male	nonsmokers	8.26667	47	3	6.02695	1.98542	0.119305	2	2.50167	3.80167	1.96334	16.3983
101	222	38	26.3656	Female	nonsmokers	5.31333	44	3	10.1272	2.78362	0.15917	0	0.52444	3.85862	0.93028	18.3833
85	223	34.9	25.6821	Female	nonsmokers	6.535	50	1	7.37398	2.26917	0.162777	3	2.32824	3.00408	1.20269	16.3409
	224		24	Female	nonsmokers	3.76902	43	1	5.78514	3.64667	0.487775	0	0.894445	2.08821	0.78639	13.6886
70	225	23.1	21.7969	Female	nonsmokers	6.90324	57	1	5.86399	1.56611	0.485003	0	2.72574	2.69343	1.48408	14.8183
	226	26.7	23.1521	Female	nonsmokers	6.50639	42	2.5	6.49055	2.62343	0.13472	0	3.87047	2.19917	0.436763	15.7551
95	227	17.6	25.7255	Male	exsmokers	4.40583	41	2	7.97215	1.70764	0.114235	3	0.804723	2.73236	0.868747	14.1999
101	228	24.1	26.2232	Male	smoker_daily or sometimes	11.7886	46	2	3.43396	1.19319	0.130277	0	8.65458	2.62007	0.513963	16.546
94	229	20.2	21.7982	Male	smoker_daily or sometimes	10.159	50	3	5.00757	1.05598	0.0550025	20	4.39861	4.8993	0.86111	16.2776
80	230	24.4	22.6263	Female	smoker_daily or sometimes	7.83777	35	3	6.32555	1.98257	0.064235	2	3.39195	3.54548	0.900347	16.2101
	231	27	24.5065	Male	smoker_daily or sometimes	8.91093	59	2.5	7.44796	1.8501	0.12185	6	4.1401	4.28815	0.482687	18.3308
	232	21.8	27.2173	Male	nonsmokers	7.6987	24	3.5	6.1838	2.26371	0.308237	0	2.69519	4.31278	0.69074	16.4544
73	233	24.2	20.9572	Female	smoker_daily or sometimes	3.96695	30	3	11.113	1.6213	0.06361	0	0.886297	1.79222	1.28843	16.7648
106	234	44.3	32.8125	Female	nonsmokers	8.71694	46	1	5.17074	2.9262	0.4013		4.43157	3.54555	0.739817	17.2152
90	235	16.5	23.5565	Male	smoker_daily or sometimes	6.87098	56	4	7.88986	1.59237	0.069305	20	0.80375	3.90375	2.16347	16.4225
94	236	20.3	23.9249	Male	exsmokers	8.15222	50	2	5.36333	1.66945	0.13185	10	2.3663	4.5976	1.18833	15.3168
89	237	19.9	25.665	Male	exsmokers	9.80213	45	2	2.70129	1.74491	0.42333	5	6.68482	2.49481	0.622503	14.6717
	238	13.2	20.1446	Male	exsmokers	6.54732	61	4	8.45519	1.48527	0.0888833	7	2.03241	3.28185	1.23305	16.5767
	239	42.1	28.75	Female	nonsmokers	9.66667	49	2	4.84306	1.78083	0.35388	1	3.86528	4.76945	1.03195	16.6444
	240	27.8	29.0895	Male	exsmokers	7.07041	62	2	6.24931	1.12486	0.035	3	4.09527	2.53111	0.444025	14.4796
84	241	25.9	19.8857	Female	smoker_daily or sometimes	10.1747	45	2	5.88528	1.76907	0.0519433	5	3.66028	5.62398	0.89046	17.881
	242	26.6	19.487	Female	exsmokers	4.33396	52	3.5	8.23548	2.09222	0.174027	14	1.2609	2.52125	0.551802	14.8357
99	243	41.3	30.1788	Female	exsmokers	6.68629	51	2	5.77166	2.44028	0.17676		3.06879	2.86889	0.748607	15.075
76	244	30.6	23.634	Female	nonsmokers	5.50937	50	1	8.28701	1.51243	0.124032	4	1.71152	3.03161	0.76626	15.4329
113	245	33	35.629	Male	nonsmokers	7.52955	55	3	7.36816	1.50833	0.067668	8	3.83439	3.10789	0.587278	16.4737
81	246	30.5		Female	exsmokers	6.01013	43	2	10.7443	1.72458	0.22375	5	2.14472	3.19279	0.672645	18.7028
80	247	27	23.3355	Female	exsmokers	6.26139	46	1	8.75481	2.13213	0.0592567	0	2.35417	3.12306	0.784173	17.2076
	248	8.6	18.9061	Male	smoker_daily or sometimes	6.88194	21	2.5	6.33721	2.56778	0.10667	2	2.63861	3.22416	1.01916	15.8936
94	249	19.3	27.7744	Male	smoker_daily or sometimes	7.90395	38	1	5.0668	1.2698	0.341597	0	1.51854	4.40306	1.98236	14.5821
	250	36.1	26.0923	Female	exsmokers	6.12931	45	4	7.19306	2.20986	0.56021	0	3.39049	2.08257	0.656252	16.0924
72	251	15.5	19.313	Female	exsmokers	6.54174	51	1	7.58417	1.24361	0.32445	5	0.856802	4.52632	1.15861	15.694
103	252	26.3	27.8081	Male	smoker_daily or sometimes	8.8875	40	4	4.70001	0.87972	0.03222	2	4.41083	3.63554	0.84112	14.4994
99	253	36.5	27.5802	Female	exsmokers	8.50729	58	1	5.70431	1.54145	0.0254175	2	4.86743	3.40972	0.23014	15.7785
114	254	33.9	35.6058	Male	exsmokers	11.0206	36	3	2.77666	1.24352	0.0582467	30	3.97528	4.14175	2.90352	15.099
	255	36.7	42.6761	Male	nonsmokers	8.31167	47	2	6.50435	1.99722	0.127683	2	3.74491	3.59027	0.976487	16.9409
96	256	40.6	28.793	Female	smoker_daily or sometimes	8.9437	55	1	5.73843	1.28509	0.05546	3	3.49268	4.5487	0.90232	16.0227
86	257	36.4	27.5492	Female	exsmokers	9.16042	52	1	5.55042	1.58084	0.28264	3	2.39806	5.50431	1.25806	16.5743
	258	45.9	33.3095	Female	nonsmokers	5.62917	56	4	8.53389	3.74208	0.15695	0	2.58986	2.58096	0.458335	18.0621
	259	43.1	29.0657	Female	smoker_daily or sometimes	6.05417	42	3	7.44435	1.78648	0.18648	0	3.11065	2.4013	0.54222	15.4715
99	260	25	27.0641	Male	exsmokers	10.5777	58	3	3.55174	1.69493	0.0673625	2	5.28653	4.66639	0.624793	15.8917
118	261	32.3	33.6304	Male	exsmokers	11.7578	54	1	2.88334	1.02459	0.031945	0	7.59139	3.56403	0.60236	15.6976
	262	21.8	23.5341	Male	nonsmokers	5.49584	51	3	6.15528	1.33458	0.100275	1	1.30139	3.2232	0.97125	13.086
101	263	45.8	27.6343	Female	exsmokers	5.79898	53	1	6.31315	1.38685	0.606663	2	3.6676	1.43158	0.699807	14.1057
96	264	21.3	21.0526	Male	exsmokers	6.68824	26	3	7.18481	2.01417	0.04074	25	3.6326	2.04584	1.00982	15.928
76	265	32.8		Female	nonsmokers	6.91111	35	1	2.1611	0.42111	0.97611	10	2.77472	2.76277	1.3736	10.4694
90	266	38.7	25.4028	Female	smoker_daily or sometimes	7.075	59	1	7.43584	2.41074	0.160923	0	3.74852	2.86546	0.46102	17.0825
	267	45	40.4898	Male	nonsmokers	4.8063	30	3.5	7.93676	1.63361	0.0813	10	1.49926	2.50074	0.806297	14.458
90	268	19.6	24.187	Male	exsmokers	6.2862	38	2	5.23584	2.34028	0.0957367	0	1.99204	3.16501	1.12917	13.9581
117	269	33	31.7901	Male	smoker_daily or sometimes	8.62792	56	1	5.47437	3.39118	0.0876375	3	3.35618	4.25042	1.02132	17.5811
103	270	43	33.5938	Female	smoker_daily or sometimes	6.57278	41	2	6.09924	1.80625	0.0973625	0	2.59736	3.01695	0.958475	14.5756
	271	27.7	27.3027	Male	nonsmokers	11.2218	46	3	3.86361	1.57333	0.04037	12	3.90287	5.9762	1.34269	16.6991
80	272	28.3	24.3046	Female	smoker_daily or sometimes	5.40848	49	2	6.9509	2.01222	0.0536075	0	1.85173	2.65006	0.90667	14.4252
	273	30		Male	exsmokers	6.54888	59	4	7.56931	2.03097	0.111525	1	2.10931	2.94361	1.49597	16.2607
96	274	25	25.6402	Male	nonsmokers	7.88361	34	2	2.1018	1.3125	0.035415	0	4.07709	2.98874	0.817775	11.3333
	275	15.5	22.9321	Male	nonsmokers	7.91236	26	3	6.04361	1.4632	0.0775675	5	2.67875	3.77521	1.4584	15.4967
103	276	30.2	29.2633	Male	exsmokers	10.3633	51	1	3.42991	0.99611	0.58583	0	4.81398	5.1324	0.416947	15.3752
95	277	38.7	32.2359	Female	exsmokers	7.47194	45	1	5.41736	1.06583	0.04139	0	3.45431	3.28418	0.73347	13.9965
99	278	21.1	27.1664	Male	nonsmokers	11.5936	52	3	3.73148	2.56287	0.379817	3	5.68768	4.37306	1.53287	18.2678
	279	17.5	24.9337	Male	exsmokers	7.3725	23	3.5	6.0016	1.69202	0.249305	0	2.31882	3.73368	1.32	15.3154
94	280	19.6	24.8158	Male	nonsmokers	9.38833	33	1	3.29987	3.25181	0.14402	0	2.74056	3.9486	2.69917	16.084
104	281	31.8	30.9298	Male	nonsmokers	8.56166	50	2	5.1125	1.51158	0.0762933	20	2.45778	5.07268	1.03121	15.262
	282	31	32.4538	Male	exsmokers	4.79435	49	2.5	9.04916	1.90157	0.215647	4	2.14315	2.21167	0.439533	15.9607
107	283	30.1	29.685	Male	nonsmokers	13.537	55	2	3.10527	1.5043	0.0877825		5.95305	6.29632	1.28763	18.2344
95	284	35.9	29.4023	Female	exsmokers	5.24436	56	1	9.71306	1.39889	0.0997233	5	1.10991	3.51741	0.617033	16.456
94	285	27	25.7099	Male	smoker_daily or sometimes	10.6162	49	3	3.33306	1.47112	0.165833	15	3.11278	6.38073	1.12268	15.5862
87	286	36.1	23.634	Female	nonsmokers	6.69111	38	2	6.67334	2.72569	0.38472	0	3.30236	2.66458	0.724165	16.4749
92	287	19.8	24.6914	Male	nonsmokers	5.7809	50	1	6.83958	2.13097	0.36271	20	2.2475	2.68007	0.853335	15.1142
75	288	30.9	25.2595	Female	nonsmokers	7.34611	37	1	6.31241	1.00695	0.05185	1	2.84981	3.47176	1.02453	14.7173
106	289	46.6	26.8274	Female	smoker_daily or sometimes	8.63584	48	3	5.95583	1.45612	0.02945	10	4.45694	3.73694	0.44196	16.0772
	290	21.5	26.8385	Male	nonsmokers	8.62812	36	2.5	6.02437	2.08834	0.229582	0	2.76778	4.03875	1.8216	16.9704
112	291	31	31.9138	Male	smoker_daily or sometimes	8.16972	33	4	3.92875	1.15126	0.05694	8	5.43569	2.19236	0.54166	13.3067
	292	19.4	21.8655	Male	smoker_daily or sometimes	7.87065	34	2.5	6.72565	1.92241	0.11556	1	3.85565	3.17333	0.84167	16.6343
107	293	28.7	32.5964	Male	exsmokers	9.27285	43	2	3.96097	1.92021	0.296528	15	4.86993	3.38486	1.01805	15.4506
108	294	28	32.1466	Male	nonsmokers	9.73481	45	1	3.93815	1.83982	0.0959267	0	1.81852	5.07073	2.84556	15.6087
	295	22.7	27.1172	Male	exsmokers	4.71167	34	2.5	5.23903	2.73362	0.08555	0	1.38653	2.50139	0.82375	12.7699
128	296	38.9	45.0614	Male	nonsmokers	13.2968	44	4	1.78069	1.06097	0.22611	1	8.95528	3.29737	1.04418	16.3646
92	297	39.8	26.5118	Female	nonsmokers	5.65188	30	1	7.92945	2.36244	0.12465		1.75737	3.36562	0.528887	16.0684
90	298	19.7	23.0716	Male	smoker_daily or sometimes	11.1979	52	4	2.71231	1.76296	0.0660167	7	7.3387	3.04056	0.81861	15.7392
77	299	32.4	24.649	Female	exsmokers	11.1189	40	1	4.11481	2.22158	0.280643	2	7.87213	2.45583	0.790927	17.7359
87	300	17	20.2092	Male	smoker_daily or sometimes	12.2711	55	2	2.36112	0.65278	0.02722	2	4.01556	7.68751	0.56805	15.3122
74	301	30.9	22.9481	Female	smoker_daily or sometimes	9.44153	28	4	4.6466	1.99153	0.0740275	2	2.73438	5.25563	1.45153	16.1537
84	302	31.9	23.8751	Female	nonsmokers	6.78264	45	2	7.32319	0.923055	0.19236	0	1.73805	4.12277	0.9218	15.2212
79	303	26.7	22.8571	Male	exsmokers	4.04237	45	2	6.59764	1.17403	0.54125	0	1.00417	2.2225	0.81569	12.3553
87	304	19.4	23.6203	Male	nonsmokers	8.35362	38	1	5.8689	1.47491	0.07546	7	2.50824	5.01852	0.82685	15.7729
112	305	26.3	30.1592	Male	nonsmokers	4.56389	38	1	8.44	2.61555	0.10806	2	0.73417	2.98555	0.84418	15.7275
113	306	43	35.8377	Female	nonsmokers	4.90166	51	1	7.83054	4.49389	0.20778	1	0.71361	3.43056	0.7575	17.4339
	307	20.5	24.9925	Male	nonsmokers	6.30583	40	3.5	7.7875	1.82215	0.11528	5	1.56424	3.18486	1.55674	16.0308
105	308	29		Male	smoker_daily or sometimes	9.51146	47	1	5.35645	1.57195	0.0840975	10	1.91924	5.18854	2.40368	16.524
	309	50	39.5799	Female	smoker_daily or sometimes	5.82833	43	3	10.2212	1.74065	0.1238	0	3.52361	1.84046	0.464263	17.914
	310	21.4	27.0169	Male	nonsmokers	9.74428	49	2	5.44111	1.86856	0.137502	6	5.95083	3.363	0.430444	17.1915
	311	42	32.3468	Female	nonsmokers	9.17527	24	3.5	5.14208	2.64069	0.05264	0	4.78458	2.78848	1.60223	17.0107
84	312	11.6	21.2228	Male	exsmokers	5.74009	25	3	5.90148	2.66194	0.102593	6	1.70787	3.37028	0.661947	14.4061
93	313	22	27.3982	Male	smoker_daily or sometimes	8.58799	52	4	4.99667	1.56688	0.08875	21	2.90195	4.94834	0.737712	15.2403
	314	24.6	27.4348	Male	exsmokers	9.65	54	2	6.54621	1.99593	0.0759333	20	5.98361	3.08537	0.581023	18.2681
105	315	46	35.4925	Female	exsmokers	6.1532	54	1	7.39404	2.12167	0.01889	5	1.75069	3.32278	1.07972	15.6878
95	316	40.4	24.8922	Female	smoker_daily or sometimes	8.73991	45	3	5.49899	1.86296	0.0156467	0	2.09768	5.56556	1.07667	16.1175
72	317	26.2	18.7109	Female	smoker_daily or sometimes	7.95875	49	2	2.81333	1.67709	0.07111	3	4.28819	2.33027	1.34027	12.5203
108	318	31.3	30.8275	Male	exsmokers	6.97582	64	1	3.93415	2.50862	0.155	10	2.38833	1.27695	3.31055	13.5736
	319		31.8002	Female		6.26491	49		8.41676	3.10658	0.166293		3.38241	2.21185	0.670643	17.9545
86	320	29	24.2382	Female	nonsmokers	6.26083	42	2	8.01473	2.40972	0.87278		1.53056	3.34833	1.38194	17.5581
	321	23.1	25.0304	Male	exsmokers	10.2397	48	2.5	4.71278	1.71056	0.12611	0	1.51333	5.305	3.42138	16.7892
83	322	10.9	20.7564	Male	smoker_daily or sometimes	10.1306	38	2	4.98805	2.74333	0.26834	30	0.77722	5.98	3.37334	18.1303
81	323	13.2	22.8191	Male	exsmokers	7.93064	24	3	4.76611	3.09593	0.16926	4	1.92991	4.88787	1.11287	15.9619
95	324	21	25.565	Male	exsmokers	9.76098	62	1	3.34014	1.6373	0.41368	10	5.69583	3.06479	1.00034	15.1521
97	325	41	28.6851	Female	nonsmokers	5.78153	51	1	7.86021	2.22236	0.266182	3	2.54097	2.66021	0.580343	16.1303
110	326	26	31.4398	Male	smoker_daily or sometimes	5.22361	46	2	10.9422	2.88555	0.41972	13	2.50222	1.45527	1.26611	19.4711
93	327	17.6	24.7843	Male	nonsmokers	7.30444	28	3	6.41843	1.50028	0.0359267		2.72315	3.75722	0.824073	15.2591
90	328	36.2	27.4286	Female	smoker_daily or sometimes	13.619	39	1	3.81778	1.39597	0.158195	10	4.45862	8.08875	1.07166	18.991
	329	18.8	23.597	Male	smoker_daily or sometimes	4.55472	37	3	8.13241	2.12223	0.116387	15	0.57213	2.07454	1.90806	14.9257
73	330	27.2	21.7051	Female	smoker_daily or sometimes	5.90833	41	1	8.87751	1.40805	0.23945	0	0.70778	4.52944	0.67111	16.4333
102	331	24.1	26.0044	Male	nonsmokers	8.13333	51	1	4.38632	2.08812	0.153685	17	3.13861	3.99041	1.00431	14.7615
83	332	33.2	25.8065	Female	smoker_daily or sometimes	6.08139	49	1	6.2768	1.01055	0.0526375	10	0.616735	4.36472	1.09993	13.4214
	333	40.2	24.7256	Female	smoker_daily or sometimes	6.43368	36	2.5	5.11063	1.80909	0.06604	0	1.34118	3.89916	1.19334	13.4194
100	334	41.4	27.215	Female	exsmokers	6.24785	59	1	6.42535	1.85396	0.441462	0	2.94764	2.525	0.775205	14.9686
83	335	34.9	24.1633	Female	nonsmokers	7.54972	35	1	5.1359	1.62173	0.141042	0	1.05757	4.77431	1.71785	14.4484
97	336	38.4	28.721	Female	nonsmokers	6.83222	40	2	9.52973	2.34541	0.05903	5	3.89458	2.18153	0.756115	18.7664
77	337	31.3	22.3192	Female	smoker_daily or sometimes	6.90305	46	1	7.04445	2.02649	0.495003	6	3.24426	2.96584	0.692957	16.469
85	338	17.3	23.2872	Male	nonsmokers	10.247	50	1	3.30768	2.03417	0.65472	2	5.80194	2.91889	1.5262	16.2436
	339	22	27.7275	Male	smoker_daily or sometimes	11.4413	40	3.5	2.95955	1.27398	0.460553	0	3.32963	6.71695	1.39472	16.1354
103	340	41.8	28.699	Female	nonsmokers	8.75731	53	2	4.16361	1.59398	0.08333	0	4.10907	4.10861	0.539623	14.5982
	341	46.3	36.5625	Female	exsmokers	4.86936	42	3.5	6.61185	2.18648	0.176487	1	1.42055	2.68926	0.75954	13.8442
110	342	44.6	35.0238	Female	smoker_daily or sometimes	10.1819	47	2	5.50648	1.70222	0.0673133	0	6.52759	3.0086	0.645737	17.458
113	343	32.8	36.8851	Male	nonsmokers	10.4216	38	2	2.85935	1.75296	0.09352		4.52343	4.52306	1.37509	15.1274
	344	18	26.2259	Female	exsmokers	6.26658	52	3.5	8.2	1.81944	0.1113	0	1.91111	3.16222	1.19324	16.3973
	345	18	23.939	Male	nonsmokers	6.60792	54	3.5	6.88715	1.75319	0.925063	2	2.06299	3.7816	0.763333	16.1733
	346	27.6	32.8306	Male	nonsmokers	8.38479	47	3.5	5.62139	1.4025	0.108818	0	4.06722	3.33299	0.98459	15.5175
	347	54.2	43.764	Female	nonsmokers	6.9024	32	2.5	7.96602	2.15546	0.06278	0	2.59639	3.54445	0.76157	17.0867
	348	34.4	25.1486	Female	exsmokers	4.57009	48	3.5	5.75491	3.05686	0.09269	2	2.29305	1.86509	0.411947	13.4745
93	349	21.2	25	Male	nonsmokers	7.2462	43	2	7.50639	1.67297	0.19861		1.61556	4.94926	0.681383	16.6242
	350	19.4	25.7704	Male	nonsmokers	6.55021	25	2	6.77556	1.59549	0.118125	1	2.42382	2.9566	1.16979	15.0394
98	351	36.7	27.7177	Female	nonsmokers	8.71875	44	1	5.27528	1.55514	0.0793075	0	2.8643	4.38354	1.4709	15.6285
93	352	24.1	25.3099	Male	smoker_daily or sometimes	10.2586	49	3	4.58971	3.0149	0.165003	4	3.64398	4.77047	1.84417	18.0282
106	353	43.5	33.9844	Female	nonsmokers	8.63757	49	1	4.69069	1.83	0.26132	1	5.94319	2.18973	0.504652	15.4196
99	354	23.9	29.7722	Male	smoker_daily or sometimes	10.7554	38	2	3.6327	1.51458	0.062915	4	1.82993	7.37514	1.55035	15.9656
73	355	25.8	20.8594	Female	smoker_daily or sometimes	6.73926	46	2	6.84	1.73843	0.208427	0	1.54555	4.33111	0.862593	15.5261
93	356	23.7	28.6288	Male	exsmokers	8.66241	48	1	5.78926	2.02334	0.24426	2	3.52324	3.66157	1.47759	16.7193
85	357	33.4	25.917	Female	exsmokers	10.0801	47	1	4.77715	1.84667	0.067365		4.32285	4.33181	1.42549	16.7713
88	358	35.7	26.6086	Female	nonsmokers	6.45222	51	2	7.29119	2.93187	0.170343	2	3.65722	2.41694	0.378058	16.8456
	359	24.6	18.144	Female	nonsmokers	5.16213	51	3	8.69481	1.35935	0.151293	7	2.30546	2.24111	0.615553	15.3676
106	360	47.7	34.9135	Female	nonsmokers	6.30547	53	1	8.49963	2.44648	0.07639	0	2.01315	3.74176	0.55055	17.328
	361	27.9	33.6312	Male	exsmokers	9.9224	48	3	4.42926	1.38667	0.60945	6	3.265	4.91231	1.7451	16.3478
102	362	22.6	26.023	Male	smoker_daily or sometimes	6.49046	52	3	7.27547	3.58555	0.0311067	0	1.67417	3.73491	1.08139	17.3826
111	363	28.4	32.1458	Male	nonsmokers	13.1425	43	2	2.81057	0.92389	0.15222	1	7.13639	4.68027	1.32584	17.0292
	364	28.8	28.5884	Male	smoker_daily or sometimes	6.70236	31	3	6.29083	1.45481	0.0846767	5	1.34278	3.87519	1.4844	14.5327
72	365	24.7	22.0604	Female	smoker_daily or sometimes	8.16042	49	1	4.59918	1.77681	0.06028	0	6.48569	1.14111	0.53361	14.5967
88	366	32.9	24.9477	Female	exsmokers	5.74231	50	2	8.32537	2.13583	0.24694	10	2.3563	2.56879	0.817223	16.4505
	367	24	28.7037	Male	nonsmokers	7.20438	40	2.5	6.47195	1.69799	0.207217	1	1.77382	3.89853	1.53201	15.5815
79	368	30	24.0346	Female	smoker_daily or sometimes	5.81528	63	3	8.37213	2.47148	0.75417	0	3.06204	2.21083	0.542403	17.4131
89	369	34.5	26.0375	Female	nonsmokers	7.79417	44	1	6.03222	2.73833	0.09102	2	1.5162	5.37251	0.90546	16.6557
79	370	31.9	25.4313	Female	nonsmokers	8.25694	58	1	5.2018	1.8468	0.211665	4	4.40806	2.75208	1.09681	15.5172
103	371	41.9	33.5007	Female	smoker_daily or sometimes	7.35176	54	3	8.24342	2.31722	0.0426833	1	3.83371	2.30917	1.2089	17.9551
	372	34	23.9224	Female	exsmokers	6.71666	58	3	7.7251	2.29778	0.15963	0	3.24945	2.87148	0.595753	16.8992
66	373	19.8	19.1854	Female	smoker_daily or sometimes	7.83625	29	1	6.86861	1.26903	0.357635		3.90264	2.56666	1.36695	16.3315
82	374	31	22.3214	Female	smoker_daily or sometimes	11.4119	46	4	4.80695	1.22056	0.134813	2	3.58176	6.40658	1.42361	17.5743
89	375	22	25.6402	Male	nonsmokers	7.78394	40	2	4.64656	2.26889	0.190446	15	1.28428	4.70706	1.79261	14.8898
	376	50.2	35.2217	Female	nonsmokers	5.88083	28	2.5	6.29653	2.04723	0.110835	0	1.65153	3.65417	0.575135	14.3354
	377	21.4	25.3853	Male	nonsmokers	6.04841	62	3.5	8.02389	1.43972	0.200072	2	2.73	2.98153	0.336875	15.7121
106	378	28	33.6327	Male	exsmokers	10.3742	44	1	3.76972	1.36907	0.0294433	0	6.48787	3.23973	0.64657	15.5424
105	379	39.6	33.3413	Female	nonsmokers	7.91592	54	2	7.40425	3.05389	0.04481		2.18	4.36648	1.36945	18.4189
	380		23.7332	Female		5.74416	50		6.15333	2.49556	0.37389		1.95111	3.06972	0.72332	14.7669
107	381	32.6	34.0636	Male	smoker_daily or sometimes	10.2999	46	1	5.67569	1.46597	0.054865	2	2.94736	6.19735	1.15514	17.4964
92	382	35.9	29.6427	Female	exsmokers	8.24819	47	1	4.31125	1.61208	0.014165	4	2.98792	4.36764	0.89264	14.1857
	383	31.3	28.1508	Male	nonsmokers	10.0349	58	3	3.92653	1.37951	0.08764	1	6.7925	2.20187	1.04048	15.4285
	384	20	23.7654	Male	smoker_daily or sometimes	7.53785	45	2.5	6.20472	2.16972	0.113958	6	2.01312	3.94341	1.58131	16.0263
	385		19.4708	Male	smoker_daily or sometimes	10.2078	44	2.5	4.72778	1.63584	0.317085	2	3.92334	4.87722	1.40722	16.8885
85	386	33.4	26.2696	Female	smoker_daily or sometimes	7.34046	35	1	7.00518	1.23574	0.0291667	0	3.45917	3.16991	0.711387	15.6106
110	387	47.7	33.9117	Female	exsmokers	5.00038	55	1	9.1138	2.24102	0.334357	2	1.32509	2.83815	0.837133	16.6896
98	388	42.2	28.4005	Female	exsmokers	8.01264	42	1	5.51132	1.93743	0.20194	2	3.25083	4.26958	0.492217	15.6633
94	389	17.7	22.3958	Male	exsmokers	11.2111	50	1	3.61963	1.23954	0.04065	2	4.83555	5.10944	1.26611	16.1109
105	390	41.2	30.1021	Female	nonsmokers	8.1701	55	1	7.1112	1.50528	0.127683	3	3.40833	4.10149	0.66028	16.9143
	391	27.7	27.4286	Male	smoker_daily or sometimes	3.57111	49	3.5	7.95139	2.03695	0.06973	4	2.29583	0.7175	0.55777	13.6292
104	392	31.5	30.7564	Male	nonsmokers	8.60953	55	1	7.48565	1.13361	0.285377	2	5.58213	2.55157	0.475833	17.5142
99	393	23.7	30.0926	Male	nonsmokers	6.64459	37	3	5.30319	2.10458	0.25528	2	1.83125	3.77138	1.04194	14.3076
88	394	33	22.5981	Female	smoker_daily or sometimes	4.93833	61	1	10.3662	1.72426	0.388057	2	1.43111	2.51463	0.9926	17.4169
89	395	35.8	28.9811	Female	smoker_daily or sometimes	6.38993	51	2	7.17298	2.73049	0.0466625	0	2.20062	3.47645	0.71284	16.3401
98	396	40.9	31.4819	Female	exsmokers	8.08902	28	2	5.93153	1.79027	0.033195	0	1.88931	4.97792	1.22182	15.844
78	397	29.6	22.1367	Female	smoker_daily or sometimes	5.38602	54	4	6.98481	1.70046	0.0606467		0.543057	3.70315	1.13981	14.1319
98	398	22	23.8884	Male	nonsmokers	10.482	48	2	5.48217	1.21261	0.03372	10	5.137	4.58289	0.76211	17.2105
87	399	37.9	24.5089	Female	nonsmokers	12.5606	55	1	2.74898	0.654167	0.0387933	3	6.58871	5.0201	0.95176	16.0025
80	400	29.6		Female	nonsmokers	8.55379	38	1	5.63269	1.16916	0.07685	0	3.49537	3.67779	1.38065	15.4325
103	401	43	31.2092	Female	smoker_daily or sometimes	7.89112	56	2	5.30931	2.74862	0.229305	2	3.2207	3.8739	0.79653	16.1784
117	402	30.6	34.331	Male	smoker_daily or sometimes	7.45416	41	2	4.45945	2.28194	0.47278	20	3.34139	2.71528	1.3975	14.6683
72	403	29.8	21.3057	Female	nonsmokers	10.8315	25	1	2.52277	1.08741	0.04333	1	3.61907	5.81657	1.39583	14.485
97	404	44.3	31.3841	Female	nonsmokers	6.68592	53	3	7.32963	1.97611	0.105553	2	1.44064	4.07	1.17529	16.0972
82	405	34		Female	nonsmokers	6.6291	43	1	5.67576	2.52618	0.106457	7	2.29209	3.3941	0.942913	14.9375
94	406	37	26.6193	Female	exsmokers	11.1009	56	1	5.17342	1.36278	0.0722233	2	1.75528	6.81666	2.52898	17.7094
121	407	29.9	35.3186	Male	exsmokers	15.2475	49	2	2.78042	0.97111	0.047635		8.38959	5.54459	1.31333	19.0467
	408	18.5	25.8587	Male	nonsmokers	9.05347	18	2.5	5.66376	2.07125	0.097355	6	3.47459	4.01847	1.56042	16.8858
90	409	19.1	23.4876	Male	smoker_daily or sometimes	7.29768	34	4	7.97574	1.82269	0.29991	15	2.59917	3.35111	1.34741	17.396
104	410	43.8	33.9125	Female	nonsmokers	8.89	40	1	4.62074	2.19139	0.0306467	0	1.49324	5.17843	2.21833	15.7328
103	411	24.4	29.4078	Male		3.53537	54		10.4262	2.29389	0.12371		1.55259	1.045	0.93778	16.3792
96	412	46	32.0499	Female	exsmokers	11.4626	58	4	4.31639	1.24306	0.10819	0	5.84819	4.26722	1.34722	17.1303
121	413	34	33.2085	Male	nonsmokers	11.0546	58	1	4.15602	1.68788	0.10139	1	5.53861	4.57704	0.93898	16.9999
72	414	27	23.1473	Female	exsmokers	7.96056	57	1	7.13647	2.11667	0.04944	0	3.72815	3.2713	0.961117	17.2631
90	415	38	28.1943	Female	smoker_daily or sometimes	6.98518	55	1	5.93936	1.93065	0.332133	0	2.89666	3.33204	0.75648	15.1873
108	416	40.4	27.3982	Female	exsmokers	7.52799	40	1	5.3941	2.01139	0.231667	0	4.2991	2.72063	0.508267	15.1651
	417	15	23.0825	Male	smoker_daily or sometimes	7.01472	20	3	5.60764	2.62055	0.0907	3	1.41347	3.70556	1.8957	15.3336
	418	28.4	29.4934	Male	nonsmokers	6.55195	31	4	6.80277	2.47778	0.092085	1	3.29555	2.40347	0.852925	15.9246
89	419	36.7	25.7117	Female	exsmokers	8.76528	59	1	4.42118	2.36354	0.47611	3	3.33452	4.57597	0.854795	16.0261
	420	41.8	29.7211	Female	nonsmokers	3.0975	38	3.5	5.52722	1.77417	0.03417	0	0.53167	0.99167	1.57417	10.4331
80	421	14.4	21.9355	Female	nonsmokers	5.03986	61	1	8.08277	2.6611	1.68416	2	3.07111	0.861245	1.10749	17.4679
	422	46.5	39.2262	Male	nonsmokers	10.5369	45	3	3.20569	1.74598	0.07195	0	5.27846	4.16485	1.09362	15.5606
	423	20.3	26.3977	Male	nonsmokers	6.70583	44	3.5	6.63868	2.48986	0.114723	10	2.02291	3.66438	1.01854	15.9491
97	424	22.1	25.2322	Male	exsmokers	11.5856	41	2	2.32592	1.34056	0.0557433	0	6.88028	3.57537	1.12991	15.3078
	425	22	25.9753	Male	exsmokers	7.81862	49	2.5	6.73954	1.87417	0.09037	5	4.21491	3.14334	0.460367	16.5227
	426	26.9	30.1292	Male	nonsmokers	7.79269	32	3.5	6.03787	1.89268	0.0636133	0	2.5738	3.51852	1.70037	15.7869
100	427	26.4	28.1535	Male	nonsmokers	8.7964	41	3	4.04445	2.41181	0.054585	5	1.40667	6.73791	0.651805	15.3072
87	428	36.1	25.1486	Female	smoker_daily or sometimes	5.86917	56	1	3.70499	1.25861	0.14278	6	1.24916	2.64195	1.97806	10.9756
107	429	28	31.6001	Male	smoker_daily or sometimes	8.91166	53	1	6.66332	2.29416	0.11695	2	3.40583	4.88972	0.61611	17.9861
86	430	17.4	22.6167	Male	nonsmokers	6.91263	41	3	6.79916	1.455	0.0446525	2	2.65139	2.94417	1.31708	15.2115
135	431		42.1296	Male		9.6475	45		4.62716	1.56855	0.02653		6.85097	2.27542	0.521107	15.8697
107	432	32.8	35.3629	Male	nonsmokers	10.7098	43	1	4.22847	1.97951	0.205413	2	2.6468	6.75104	1.31194	17.1232
	433	16.8	23.1173	Male	nonsmokers	11.8378	45	3	5.70041	1.27459	0.046255	2	5.12403	5.90792	0.80583	18.859
67	434	18.5	22.213	Female	nonsmokers	8.10736	56	1	7.20403	2.04944	0.0803475	0	4.64972	2.43222	1.02541	17.4412
72	435	30.9	22.7732	Female	exsmokers	6.60472	44	1	7.64435	1.74296	0.29435	4	3.20481	2.61157	0.788337	16.2864
81	436	33.1	25.4687	Female	nonsmokers	6.71037	54	1	6.7625	1.66602	0.396287		4.77166	1.48037	0.45833	15.5352
117	437	47.2	34.1598	Female	exsmokers	7.00028	47	2	5.27431	1.92625	0.07917	7	4.17292	1.89306	0.93431	14.28
	438	25.6	28.7683	Male	nonsmokers	9.60993	54	3	5.02035	1.62403	0.123682	6	1.93785	5.75326	1.91882	16.378
	439	33.7	27.6817	Male	nonsmokers	7.01111	63	2	6.33514	1.82368	0.189725	3	2.505	3.71	0.796115	15.3597
	440	34	32.4905	Male	nonsmokers	8.21125	48	2	5.93945	1.37993	0.0421525	4	5.70827	2.12771	0.375275	15.5728
100	441	22.6	25.3086	Male	nonsmokers	7.64389	51	3	5.78574	2.14806	0.0721267	4	4.25417	3.05917	0.330553	15.6498
	442	36.5	24.2475	Female	nonsmokers	6.17463	57	3	8.13861	2.03611	0.0805567	1	2.30714	3.37482	0.492693	16.4299
72	443	33	23.1247	Female	smoker_daily or sometimes	9.7013	41	4	5.87787	1.44852	0.186483		3.94064	4.51602	1.24463	17.2142
95	444	22.2	27.9793	Male	smoker_daily or sometimes	6.78056	35	2	8.84999	1.78069	0.36973	20	3.52722	2.67124	0.58208	17.781
84	445	18.3	23.8606	Male	exsmokers	9.98139	50	1	5.53288	2.52833	0.17851	10	1.59583	5.55704	2.82852	18.2211
99	446	42.2	34.7209	Female	exsmokers	5.51426	34	1	6.81658	2.53296	0.126667	0	1.49917	3.22732	0.787783	14.9905
	447	33.2	30.1543	Male	nonsmokers	7.31417	41	2.5	5.00264	1.22126	0.067225	10	1.255	5.01945	1.03973	13.6053
114	448	43.3	37.7176	Female	exsmokers	5.9788	55	1	4.78157	2.99065	0.0448133	2	3.26583	2.14185	0.57112	13.7958
84	449	28.7	27.1106	Female	smoker_daily or sometimes	3.93028	49	1	5.43083	1.36389	0.10972	2	1.79972	1.38722	0.74334	10.8347
	450	23.2	24.6904	Male	exsmokers	5.74389	57	4	6.96593	1.76213	0.161943	25	2.37398	3.14917	0.22074	14.6339
84	451	37.9	26.5625	Female	exsmokers	6.93993	53	2	6.03083	2.49327	0.346805	10	2.67306	3.32466	0.942228	15.8108
	452	27.8	30.8613	Male	smoker_daily or sometimes	7.49787	48	3.5	5.68167	2.23028	0.0762967	4	3.73306	2.97463	0.790187	15.4861
108	453	45.8	33.9125	Female	nonsmokers	7.20674	47	1	6.97284	1.49993	0.02444	0	1.70527	4.63702	0.86445	15.704
104	454	28.3	28.0379	Male	nonsmokers	6.3293	52	1	7.62889	1.58208	0.427435	10	3.01049	2.79146	0.527365	15.9677
106	455	46.6	32.6294	Female	nonsmokers	8.43346	59	1	6.45695	1.87278	0.37833	0	2.8425	4.78721	0.80375	17.1415
	456	29.8	31.7284	Male	nonsmokers	6.86426	23	2.5	5.29297	2.50685	0.308147	1	1.78333	3.77899	1.30194	14.9722
	457	25.3	27.4048	Male	smoker_daily or sometimes	10.0403	48	3.5	5.58389	1.87382	0.147013	21	5.45354	3.74271	0.844095	17.6451
99	458	26	26.7299	Male	exsmokers	6.49042	64	2	7.24222	2.03291	0.0510425	11	2.9275	2.70653	0.856382	15.8166
72	459	12.3	20.7967	Male	exsmokers	8.11513	53	2	6.59215	1.33549	0.081875	0	0.458888	5.75125	1.905	16.1246
88	460	17.6	24.334	Male	smoker_daily or sometimes	7.43027	43	4	5.55736	1.34597	0.05417	10	3.80362	3.19541	0.43126	14.3878
77	461	24.1	21.3382	Female	nonsmokers	12.558	51	1	3.44241	1.09926	0.114813	3	2.35092	8.90047	1.30657	17.2144
136	462	34.7	42.7824	Male	nonsmokers	16.4019	54	1	3.83777	1.16597	0.084165	35	9.06027	5.97417	1.3675	21.4899
109	463	42.4	28.6501	Female		8.90084	52	4	5.63235	1.74861	0.020275	0	0.312085	6.30833	2.28041	16.3021
	464	19.8	23.8272	Male	exsmokers	9.59736	40	3	6.28209	1.30111	0.03819	2	4.84263	3.91291	0.8418	17.2187
	465	41.2	31.746	Female	exsmokers	8.0687	53	3.5	8.81611	1.38037	0.141483	2	5.0725	2.6363	0.359907	18.4067
	466	38.5	23.2781	Female	exsmokers	6.19285	56	3	6.945	1.83174	0.106525	0	2.84236	2.79653	0.553962	15.0761
	467	24.5	23.9188	Female	nonsmokers	4.69583	31	1	5.49444	1.32945	0.07028		1.33556	2.78722	0.57305	11.59
	468	32.5	35.9461	Male	exsmokers	7.42028	51	3.5	6.06259	1.57334	0.34657	5	2.99907	3.5325	0.8887	15.4028
95	469	19.3	25.4876	Male	nonsmokers	8.77084	36	4	5.92445	3.06695	0.2432	0	2.36528	3.54804	2.8575	18.0054
	470	20.1	28.0008	Male	smoker_daily or sometimes	9.8516	40	3	5.63139	1.05527	0.12375	0	3.80368	5.30222	0.7457	16.662
108	471	32.3	30.6939	Female	nonsmokers	11.0853	56	2	4.29981	1.29972	0.01648	0	7.61047	2.51463	0.96018	16.7013
79	472	10.1	20.679	Male	smoker_daily or sometimes	7.23902	30	4	9.85681	1.78347	0.046805	0	3.49001	3.19195	0.557075	18.9261
	473	35.2	28.7963	Male	exsmokers	6.93161	49	3.5	5.51578	2.74267	0.491556	10	2.87605	2.50333	1.55222	15.6816
100	474	25.8	27.3982	Male	nonsmokers	8.95926	53	2	4.92686	1.69657	0.08574	0	4.82815	3.5337	0.5974	15.6684
105	475	26	29.0123	Male	nonsmokers	8.00535	60	2	4.78229	2.51791	0.79605	15	3.01369	3.90763	1.08402	16.1016
90	476	23.2	24.0741	Male	smoker_daily or sometimes	7.42657	48	4	5.81851	1.52629	0.09796	20	1.95537	4.56342	0.90778	14.8693
93	477	37.2	29.2101	Female	nonsmokers	7.04111	53	1	8.22096	2.82194	0.098335	0	3.57042	3.16153	0.309165	18.1824
95	478	22	29.3962	Male	nonsmokers	6.7189	49	1	6.46334	2.88416	0.11708	10	3.08792	3.22236	0.408615	16.1835
	479	31	24.9108	Female	smoker_daily or sometimes	6.50874	33	2.5	9.6743	2.10986	0.08736	0	1.67111	3.94513	0.8925	18.3803
98	480	25.5	28.0102	Male	smoker_daily or sometimes	5.88076	53	1	8.36229	1.0325	0.0534725		2.48444	2.76778	0.62854	15.329
85	481	38	29.3724	Female	nonsmokers	5.0613	31	2	7.81426	2.23741	0.153517	1	1.50037	2.40084	1.16009	15.2665
102	482	41.4	30.6336	Female	exsmokers	10.7168	47	1	6.05194	1.33403	0.011945	0	3.46167	5.98376	1.27139	18.1147
81	483	10.5	20.8333	Male	exsmokers	7.47648	32	1	3.91556	1.79222	0.321847	7	3.62667	2.11463	1.73519	13.5061
120	484	33.9	35.1112	Male	nonsmokers	11.7385	58	4	2.28822	1.268	0.107392	30	9.14061	2.02972	0.56817	15.4021
	485	29.1	20.6533	Female	nonsmokers	7.70375	46	1	6.73889	1.96444	0.397915	0	5.48764	1.53625	0.67987	16.805
	486	43	31.717	Female	smoker_daily or sometimes	6.79326	52	2.5	7.4825	2.01785	0.08083	3	3.09466	3.13069	0.567923	16.3744
97	487	17.8	25.2385	Male	smoker_daily or sometimes	9.19832	45	1	7.05402	1.05625	0.290825	2	4.09167	4.56847	0.538195	17.5994
	488	33.2		Male	nonsmokers	7.27917	27	2.5	6.00736	2.31403	0.07375	0	3.63069	3.18618	0.462295	15.6743
	489	24	27.7744	Male	nonsmokers	6.64315	38	3.5	7.94917	1.47343	0.0930533	2	2.10463	3.5612	0.977317	16.1588
	490	48.6	41.4314	Female	smoker_daily or sometimes	6.30121	32	3	7.09417	2.87454	0.340553	0	2.57787	2.91537	0.807963	16.6105
	491	37.9	33.2621	Male	exsmokers	10.0133	59	3.5	5.27841	1.0666	0.142153	1	3.31708	5.09194	1.60423	16.5004
78	492	13.7	21.7982	Male	exsmokers	7.10268	31	1	5.86037	1.94713	0.03935	0	0.97889	4.68815	1.43564	14.9495
102	493	28.1	27.7778	Male		6.36653	51	2	5.11639	2.06736	0.05917	3	2.76028	2.71987	0.886385	13.6095
107	494	43.2	33.834	Female	nonsmokers	8.05074	23	2	7.60231	1.13704	0.05018	8	2.97991	3.59955	1.4713	16.8403
96	495	39.3	25.2131	Female	exsmokers	8.32833	42	4	6.31049	1.30271	0.081245	0	4.34868	3.07145	0.908195	16.0228
114	496	25.9	34.084	Male	nonsmokers	11.8622	26	2	3.28083	2.28334	0.48111	0	7.01222	3.41334	1.43667	17.9075
	497	25	27.7769	Male	smoker_daily or sometimes	8.15908	49	2.5	7.57287	0.824817	0.06398	0	5.8963	1.85138	0.411393	16.6207
	498	37.6	32.4739	Male	exsmokers	7.9799	52	3.5	5.47454	2.17472	0.21639	5	5.96806	1.75759	0.254257	15.8456
98	499	33.8	28.0428	Female	nonsmokers	4.64046	38	1	9.9188	2.58686	0.315367	0	0.9575	3.15639	0.526577	17.4615
105	500	43.3	29.7619	Female	nonsmokers	12.9313	57	1	3.38399	1.21157	0.18556	5	4.96592	6.90417	1.0612	17.7124
83	501	27.8		Female	nonsmokers	6.33167	42	1	5.07916	2.65028	0.153147	0	2.56908	3.04102	0.721567	14.2143
	502	28.5	28.0571	Male	exsmokers	6.08815	45	2.5	8.07991	2.12018	0.0477767	15	0.758797	3.54398	1.78537	16.336
	503	21	27.2445	Male	smoker_daily or sometimes	7.40398	29	2.5	6.29399	1.98203	0.0922167	15	4.4075	2.41491	0.581573	15.7722
	504	21.4	25.0926	Male	nonsmokers	5.46749	39	2.5	6.78555	1.84472	0.09185	0	2.11944	2.8701	0.47797	14.1896
87	505	19.4	23.2438	Male	exsmokers	8.19722	29	4	5.2868	1.405	0.01986	0	1.79333	5.25903	1.14487	14.9089
	506	24.5	28.9346	Male	nonsmokers	6.37181	35	3	7.53896	1.78715	0.118958	3	1.36715	4.26729	0.737358	15.8169
100	507	27.3	30.6923	Male		7.45528	51		8.77574	1.70167	0.0773133		4.43231	2.61973	0.40324	18.01
	508		34.8483	Female	nonsmokers	7.22695	58	1	6.19737	2.31042	0.313475		3.89542	2.80042	0.531105	16.0482
81	509	31.6	23.7253	Female	exsmokers	9.57479	50	3	5.41729	1.81167	0.168952	0	5.64347	3.23298	0.698337	16.9727
	510	21.6	27.5897	Male	exsmokers	7.08597	59	3	6.02673	1.7041	0.803895	4	2.47375	3.40868	1.20354	15.6207
80	511	32.1	24.754	Female	nonsmokers	7.09444	35	3	7.71315	2.85046	0.0743533	0	1.8563	4.25944	0.9787	17.7324
104	512	27.6	28.6661	Male	nonsmokers	12.9419	55	2	3.4159	1.50104	0.05757	10	4.08409	7.42119	1.43667	17.9165
102	513	42.6	32.793	Female	exsmokers	6.31507	40	1	7.38458	1.49507	0.05326	5	2.64868	2.87632	0.790072	15.248
	514	32.6	29.9084	Male	exsmokers	8.62771	59	3.5	4.87805	2.51646	0.17653	7	2.80806	4.7075	1.11215	16.1988
96	515	34.9	26.1583	Female	nonsmokers	7.38454	44	2	4.7425	1.19028	0.02185	0	2.745	3.85398	0.785553	13.3392
	516	27.6	32.9908	Male	exsmokers	7.64129	26	2.5	8.8914	1.34139	0.03611	0	4.06065	2.8613	0.719353	17.9102
85	517	32.1	22.2656	Female	nonsmokers	5.23264	51	3	7.08667	2.40187	0.282083	3	2.48048	2.09666	0.655483	15.0033
	518	30.4	26.7013	Male	smoker_daily or sometimes	10.2135	45	3.5	4.46055	1.24296	0.165373	0	4.61713	4.35129	1.24509	16.0824
111	519	29	33.5315	Male	nonsmokers	7.67528	59	3	8.08763	0.966945	0.104238	1	5.19375	1.99778	0.483753	16.8341
75	520	24.9	20.4491	Female	smoker_daily or sometimes	6.94555	39	2	9.40704	1.33926	0.11491	0	1.52667	3.77417	1.64472	17.8068
99	521	24.2	26.3669	Male	smoker_daily or sometimes	12.1953	50	4	3.47861	3.26528	0.0724967	4	4.00472	5.77268	2.41787	19.0117
88	522	16.4	25.906	Male	nonsmokers	10.4893	38	1	3.34722	2.33902	1.12708	6	5.03667	2.87111	2.58154	17.3026
82	523	32.1	21.3675	Female	nonsmokers	7.61973	48	1	4.96416	2.31944	0.05361		3.26176	3.69639	0.661577	14.9569
102	524	40.8	30.4772	Female	exsmokers	9.33486	50	3	4.04875	1.40792	0.085695	1	4.50902	3.77459	1.05124	14.8772
	525	27	29.3031	Male	nonsmokers	7.58243	24	2.5	8.98729	1.31278	0.085275	2	3.47854	3.47666	0.62722	17.9678
95	526	23.7	25.8172	Male	exsmokers	9.4875	46	4	3.81268	2.0088	0.51361	6	3.60167	3.95186	1.93398	15.8226
97	527	20.5	26.1738	Male	smoker_daily or sometimes	8.91674	46	4	6.1102	2.15653	0.112357	10	3.42104	3.14027	2.35542	17.2958
100	528	46.7	35.1067	Female	smoker_daily or sometimes	4.62139	55	1	9.25673	1.95896	0.0612525	4	2.29319	1.9159	0.412287	15.8983
	529	21.9	26.8122	Male	nonsmokers	8.90035	56	3.5	5.6484	1.29299	0.202708	10	2.35764	5.31146	1.23125	16.0444
79	530	29.3	22.0243	Female	smoker_daily or sometimes	5.65037	28	1	6.34158	2.82982	0.38639	2	2.26259	2.78528	0.602503	15.2082
86	531	16.8	23.261	Male	exsmokers	11.1651	48	4	4.2475	2.0493	0.172505	2	3.42792	3.90375	3.83347	17.6345
	532	16.4	23.9506	Male	nonsmokers	5.43232	23	3.5	7.19074	2.46713	0.15546	0	0.17287	2.97685	2.2826	15.2456
	533	29	31.1728	Male	nonsmokers	5.93368	29	2.5	5.86222	1.6666	0.14604	1	1.61952	3.1868	1.12736	13.6085
	534	21.6	26.4481	Male	smoker_daily or sometimes	8.95556	32	3	6.41653	1.55514	0.031115	1	4.62861	3.74639	0.580555	16.9583
123	535	47.4	36.5736	Female	exsmokers	12.283	54	1	4.87944	1.03481	0.00555333	10	5.72564	5.63778	0.919537	18.2028
	536	36.8	22.6613	Female	smoker_daily or sometimes	5.44463	41	2.5	6.92314	1.63871	0.08028	1	1.99667	2.76472	0.68324	14.0868
	537	34.5	25.1729	Female	exsmokers	6.9218	58	3	7.27374	2.13124	0.14903	4	3.8268	2.53889	0.55611	16.4758
102	538	44.2	36.8084	Female	nonsmokers	6.48458	49	3	6.41388	3.00972	0.07042	0	3.23278	2.41945	0.832365	15.9786
86	539	15.8	22.7918	Male	nonsmokers	7.92223	56	1	3.47986	2.07222	1.68694	2	1.47861	3.72681	2.71681	15.1612
92	540	37.3	30.6544	Female	nonsmokers	7.15597	47	1	6.09708	1.49527	0.06333		3.33055	2.9625	0.86291	14.8117
104	541	27.5	29.6462	Male	exsmokers	9.92611	35	3	4.70241	1.61916	0.08037	4	1.95824	5.81407	2.1538	16.3281
77	542	27.3	22.6726	Female	exsmokers	8.42981	47	1	4.77278	1.39473	0.25676	0	2.32407	4.76871	1.33704	14.8541
116	543	34.1	31.8041	Male		4.99852	50		9.09399	1.445	0.239073		1.25278	2.81565	0.93009	15.7766
	544	22.1	24.8332	Male	smoker_daily or sometimes	6.86153	45	3.5	6.87749	3.37195	0.136385	7	3.89389	2.58874	0.378895	17.2474
	545	20	24.8445	Male	smoker_daily or sometimes	9.07305	30	2	3.94902	1.01834	0.010275	25	7.41	1.06889	0.59417	14.0507
95	546	39	27.5134	Female	smoker_daily or sometimes	8.35093	46	3	6.26991	2.08879	0.0707433	5	3.87343	3.0699	1.40759	16.7804
101	547	39.1	30.8532	Female	exsmokers	5.37639	42	2	8.82223	1.87704	0.20944	2	1.17796	3.57731	0.621113	16.2851
80	548	14.2	21.3319	Male	exsmokers	8.50306	31	2	5.17769	2.21389	0.26639	5	1.75954	5.7964	0.94713	16.161
	549	26.9	25.7215	Male	exsmokers	7.48167	43	4	4.98018	1.10889	0.108147	8	2.58472	3.3388	1.55815	13.6789
93	550	42.3	28.0404	Female	nonsmokers	6.72389	62	1	7.58452	1.57827	0.121385	0	3.83438	2.49451	0.394995	16.0081
103	551	26.1	30.767	Male	exsmokers	12.72	37	2	1.5943	0.721945	0.046805	2	8.24611	3.68833	0.78555	15.0831
67	552	23.5	21.7555	Female	smoker_daily or sometimes	8.95458	36	1	4.73236	1.62827	0.0742325	4	2.77285	4.67986	1.50187	15.3894
85	553	12.9	20.7451	Male	exsmokers	10.3251	28	3	3.10888	2.03084	0.033335	6	2.61097	5.97	1.74416	15.4982
82	554	21.9	24.2215	Male	smoker_daily or sometimes	7.11074	48	1	5.55371	2.24611	0.0795333	4	1.99667	3.29473	1.81935	14.9901
99	555	39.6	36.0094	Female	exsmokers	8.11652	32	3	6.44306	1.14459	0.085695	1	1.17291	5.44833	1.49529	15.7899
123	556	32.4	38.2502	Male	nonsmokers	8.84361	48	3	5.70954	1.4537	0.0344467	0	4.23426	3.96537	0.643983	16.0413
	557	21	25.2078	Male	nonsmokers	8.4332	38	3.5	5.56097	1.15014	0.045	2	3.60681	3.87708	0.949305	15.1893
	558	17.4		Male	nonsmokers	7.95222	18	2.5	4.78714	2.12138	0.176107	0	2.92916	3.54731	1.47574	15.0368
113	559	35.8	35.2755	Male	exsmokers	11.0325	36	1	4.25814	2.1388	0.348153	4	2.13954	6.23361	2.65935	17.7776
95	560	36.6	25.6489	Female	exsmokers	6.13514	43	3	5.15055	4.28708	0.29208	5	1.53014	3.68952	0.915485	15.8649
102	561	24.4	29.9836	Male	nonsmokers	9.2437	36	1	4.3701	2.43611	0.0855567	3	3.8575	4.08028	1.30592	16.1355
78	562	30.2	23.9512	Female	smoker_daily or sometimes	8.34213	35	1	5.47121	1.7462	0.0361133	5	2.67481	4.71842	0.948883	15.5957
103	563	31	30.8642	Male	exsmokers	11.9156	44	2	3.0761	2.11138	0.06417	12	4.12778	6.29165	1.49611	17.1672
115	564	39.9	30.0613	Male	exsmokers	9.21028	51	2	3.81653	1.09833	0.069445	0	6.5832	2.04973	0.57736	14.1946
	565	23.8	29.6487	Male	nonsmokers	7.06777	19	3	2.77861	1.28806	0.02389	25	3.55555	3.11971	0.39251	11.1583
102	566	41.8	35.7947	Female	nonsmokers	7.25945	33	1	4.14417	2.49148	0.04333		1.61954	4.64083	0.99907	13.9384
98	567	40	29.668	Female	exsmokers	11.3574	47	1	3.82167	1.74001	0.109585	0	3.26916	5.70777	2.38042	17.0286
84	568	15.8	22.1526	Male	nonsmokers	6.6913	46	1	6.57407	1.86185	0.304627	5	3.78297	2.2875	0.620837	15.4318
	569	27.4	27.9196	Male	exsmokers	6.78063	49	3.5	6.53006	1.9266	0.25188	1	2.18882	3.11014	1.48167	15.4892
	570	19	24.1633	Male	exsmokers	4.66287	29	3.5	8.02093	1.91453	0.216667	0	1.53482	1.89407	1.23398	14.815
103	571	32.1	30.423	Male	nonsmokers	11.1883	34	1	2.49621	0.851303	0.20602	3	5.61	5.04138	0.536947	14.7419
104	572	41.5	30.5243	Female	exsmokers	6.44157	50	1	7.69259	3.24852	0.389907	3	3.22333	2.08612	1.13213	17.7726
100	573	26.2	29.9354	Male	nonsmokers	8.40092	33	1	5.51417	1.85259	0.0548167	30	2.62759	4.42352	1.34981	15.8225
102	574	38.4	30.9627	Female	nonsmokers	7.60362	36	1	2.78639	0.61778	0.02389	2	4.84834	2.34777	0.4075	11.0317
105	575	45.1	36.5126	Female	smoker_daily or sometimes	8.52271	48	1	5.37375	2.50875	0.083895	0	4.03458	3.4243	1.06382	16.4891
	576	14	21.0498	Male	nonsmokers	7.43261	29	2.5	6.48511	2.43683	0.191444	10	1.39178	3.85145	2.18939	16.546
	577	26.1	26.2878	Male	exsmokers	6.57194	54	3	7.14778	1.26944	0.16648	0	2.96917	3.15037	0.452417	15.1556
78	578	31.3	25.5132	Female	nonsmokers	6.56481	47	1	6.95444	2.21963	0.146673	4	1.31259	4.25186	1.00037	15.8856
106	579	45.2	33.7873	Female	smoker_daily or sometimes	7.65133	40	1	6.98881	1.97472	0.055625	0	2.31361	4.60792	0.72979	16.6705
87	580	36.3	27.5982	Female	nonsmokers	11.6492	49	1	3.25195	0.723268	0.223195	1	7.09486	4.18549	0.368812	15.8476
90	581	34.3	28.3447	Female	exsmokers	5.61972	40	1	7.97805	3.21639	0.31917	0	1.735	3.04583	0.83889	17.1333
97	582	39.2	27.1314	Female	exsmokers	7.13084	51	1	5.24118	2.29257	0.14743	12	1.58375	4.91264	0.634445	14.812
102	583	18.4	23.9995	Male		5.30097	46		8.79451	1.6273	0.0246525		2.18743	2.80125	0.312295	15.7474
	584	19.8	28.0247	Male	exsmokers	8.77063	49	2.5	5.33327	1.52882	0.179097	5	3.99326	3.7484	1.02896	15.8118
	585	23.7	25.1543	Male	exsmokers	8.28208	37	2	6.74756	1.96854	0.11854	5	4.04847	3.28479	0.948825	17.1167
	586	25.7	23.4959	Female	smoker_daily or sometimes	5.95592	39	2.5	8.54712	1.39852	0.105467	0	2.19704	2.59869	1.16018	16.007
97	587	38.7	28.9361	Female	smoker_daily or sometimes	8.93333	52	3	7.69916	1.91268	0.235003	7	3.72509	3.87204	1.3362	18.7802
74	588	15.1	20.3954	Female	exsmokers	6.97458	34	1	8.48729	1.89361	0.0527075	3	2.46819	3.37819	1.12819	17.4082
86	589	34.1	24.5008	Female	smoker_daily or sometimes	7.75695	46	1	2.62807	0.6825	0.00444	1	4.01611	3.01472	0.72611	11.072
110	590	45.3	38.9848	Female	nonsmokers	7.76417	55	2	6.35333	2.09194	0.069715	6	3.91625	3.3625	0.485415	16.2792
116	591	36.9	38.5343	Male	nonsmokers	11.339	35	2	2.44602	0.962313	0.0131467	0	6.34694	4.72565	0.266387	14.7605
119	592	51.5	43.2882	Female	nonsmokers	11.0305	45	1	4.61871	1.38509	0.0137933	2	3.23185	6.72333	1.07528	17.0481
77	593	25.7	23.1385	Female	smoker_daily or sometimes	10.1371	45	3	4.63042	3.12027	0.42806	0	6.04695	2.93652	1.15361	18.3158
94	594	36.3	27.5134	Female	exsmokers	10.1713	54	1	5.20705	1.05343	0.0736133	2	3.11796	5.52954	1.52379	16.5054
71	595	21	19.9792	Female		7.62639	52		6.42121	2.64185	0.09315		4.33157	2.86427	0.430563	16.7826
94	596	25.1	27.6571	Male	nonsmokers	8.32648	33	2	5.15046	1.62852	0.107967	8	4.09334	3.39241	0.840733	15.2134
111	597	47.3	38.485	Female	nonsmokers	3.51416	40	3	11.4286	2.36319	0.355425	0	0.29736	2.2425	0.974305	17.6614
100	598	29.1	28.4091	Male	nonsmokers	8.02813	55	3	5.41472	2.11243	0.143055	2	3.6959	3.51097	0.821252	15.6983
90	599	16	24.3827	Male	exsmokers	5.855	49	2	3.78389	2.36972	0.08834	1	2.5225	2.11749	1.215	12.097
97	600	39.4	26.1752	Female	nonsmokers	8.16491	34	3	5.55111	1.84389	0.2862	0	3.25121	3.98574	0.927963	15.8461
	601	27.5	21.344	Female	smoker_daily or sometimes	8.11889	29	2	7.45796	2.35277	0.150647	15	3.6437	3.535	0.940187	18.0803
	602	31	34.7485	Male	nonsmokers	6.68426	51	3.5	7.57777	1.12314	0.12778	5	3.08944	2.28408	1.31074	15.513
87	603	32.7	23.9361	Female	nonsmokers	7.48565	62	1	6.79417	2.63732	0.124073	0	4.52324	2.50481	0.457593	17.0412
85	604	15	21.5029	Male	nonsmokers	8.30648	53	1	6.18875	1.10088	0.125742	12	3.38982	3.76083	1.15583	15.7219
	605	45	39.8991	Male	exsmokers	10.0201	20	3	4.76876	2.23792	0.17722	12	6.08681	2.65264	1.2807	17.204
100	606	39.1	28.7317	Female	smoker_daily or sometimes	8.10944	30	3	5.48569	2.24918	0.115975	5	4.51138	2.68764	0.91041	15.9603
90	607	19.8	25.5247	Male	smoker_daily or sometimes	11.0273	45	1	3.58018	1.62565	0.27759		3.30768	5.84991	1.86972	16.5107
94	608	25.2	26.5285	Male	smoker_daily or sometimes	7.40008	65	2	8.15638	1.68008	0.025	0	1.8762	4.3388	1.1851	17.2615
	609	20.4	23.3518	Male	smoker_daily or sometimes	6.575	45	3	8.11999	1.25723	0.09056	5	1.75278	3.81804	1.00417	16.0428
80	610	30	22.9854	Female	nonsmokers	5.71362	38	2	8.55055	2.39833	0.03473	2	1.45	3.72889	0.53473	16.6972
87	611	41	30.8365	Female	smoker_daily or sometimes	7.84694	39	1	6.33069	0.92028	0.0182	0	3.68667	2.61778	1.5425	15.1161
	612	45.5	33.573	Female	exsmokers	5.87491	53	3.5	8.17639	2.53574	0.18991	0	2.50102	2.94611	0.427783	16.7769
97	613	17.1	23.5457	Male	nonsmokers	5.16843	44	2	8.81009	0.708427	0.282777	0	2.40259	2.42925	0.336577	14.9697
106	614	26	29.4108	Male	exsmokers	7.89037	57	1	5.27009	1.64426	0.113983	2	1.21121	5.54333	1.13582	14.9187
85	615	16.6	21.7181	Male	smoker_daily or sometimes	8.89334	48	2	5.29168	2.08889	0.07944		3.08861	4.05918	1.74555	16.3534
	616	38.2	26.0634	Female	nonsmokers	4.10121	53	2.5	10.0168	1.64093	0.0849033	2	0.587313	2.90149	0.61241	15.8438
	617	32.5	28.0404	Female	exsmokers	5.85764	36	3.5	6.90333	3.33695	0.22042	0	3.34056	1.72139	0.79569	16.3183
109	618	27.4	31.0563	Male	nonsmokers	12.2343	49	2	2.60796	1.5163	0.0494467	2	4.56361	6.16657	1.50408	16.408
87	619	15.4	23.7172	Male	smoker_daily or sometimes	8.80852	46	1	3.39425	2.43472	0.07111	2	1.29667	3.85231	3.65953	14.7086
97	620	22.4	30.2198	Male	nonsmokers	10.6561	35	2	3.26305	2.08944	0.05361	0	4.62917	3.51138	2.51555	16.0622
102	621	20.6	28.1191	Male	smoker_daily or sometimes	11.7279	50	1	4.45528	1.48416	0.20139	0	5.29167	5.58458	0.851665	17.8688
85	622	36.1	26.6965	Female	smoker_daily or sometimes	4.36375	48	1	8.23625	2.33625	0.111525	2	0.734305	2.74583	0.883615	15.0478
130	623	29.1	41.4951	Male	exsmokers	10.8996	56	2	4.63847	1.03542	0.0216675		4.58291	5.32874	0.987915	16.5951
92	624	26.4	26.9598	Male	exsmokers	6.35576	38	1	8.92653	1.47896	0.168268	2	3.19514	2.54243	0.618193	16.9295
	625	25.6	25.5456	Male	nonsmokers	8.4684	52	3	7.11736	1.36041	0.101595	1	4.37771	3.13986	0.950835	17.0478
	626	21.2	24.5794	Male	smoker_daily or sometimes	9.81847	28	2.5	4.93014	1.67263	0.068055	40	2.91139	4.70966	2.19744	16.4893
104	627	43.1	33.8888	Female	nonsmokers	7.93118	51	3	7.66257	1.65355	0.0632625	2	3.78118	3.39034	0.759662	17.3106
113	628	47.5	36.6498	Female	smoker_daily or sometimes	7.57194	49	1	8.10195	1.75721	0.05806		2.21833	3.9075	1.44612	17.4892
	629	18.6	24.8282	Male	smoker_daily or sometimes	5.62861	36	3	7.26259	2.1689	0.216293	5	1.20509	3.06195	1.36157	15.2764
	630	26.6	23.3594	Female	exsmokers	5.97736	38	3.5	5.89445	1.7018	0.10209	1	2.54374	2.77514	0.658475	13.6757
	631	19.4	18.7962	Female	nonsmokers	5.66111	40	2	7.67707	1.08632	0.149095	1	3.64729	1.61535	0.39847	14.5736
	632	42.5	30.8596	Female	nonsmokers	4.97435	47	3.5	6.95102	3.62898	0.0869467	0	1.78333	2.58982	0.601207	15.6413
108	633	45.6	30.8997	Female	exsmokers	7.92208	47	3	5.87577	2.45222	0.134582	3	2.09285	4.73174	1.0975	16.3847
	634	21.6	25.0829	Male	smoker_daily or sometimes	10.7353	40	2.5	3.03889	1.43713	0.0713	3	4.34093	5.19537	1.19897	15.2826
77	635	31.4	23.3918	Female	nonsmokers	6.0782	43	3	5.25111	1.90945	0.102635	0	1.58486	3.57876	0.91459	13.3414
	636	30.8	22.8	Female	exsmokers	5.78805	45	3.5	7.04278	2.29409	0.175697	0	2.6418	2.6534	0.492848	15.3006
91	637	42.9	32.8305	Female	exsmokers	5.70722	61	1	6.55681	2.2907	0.173402	15	2.4409	2.54638	0.719932	14.7281
90	638	36.3	26.0375	Female	exsmokers	5.61764	40	2	7.59041	2.27562	0.237572	0	2.15194	2.42778	1.03792	15.7213
88	639	22.4	24.5089	Male	exsmokers	7.55611	59	3	6.80398	1.11732	0.223423	15	1.06787	5.15102	1.33722	15.7008
83	640	15.7	22.763	Male	nonsmokers	8.25111	33	1	4.79676	3.34861	0.277403	6	2.76704	3.49528	1.9888	16.6739
75	641	8.7	19.3718	Male	smoker_daily or sometimes	7.48584	25	3	3.74236	1.63278	0.12153	5	0.27736	4.00041	3.20805	12.9825
87	642	35.5	25.3934	Female	smoker_daily or sometimes	9.97686	52	3	4.5613	1.53694	0.0448133	7	5.08981	4.27833	0.608697	16.1199
90	643	42.9	33.46	Female	nonsmokers	11.5808	45	4	3.83833	1.31521	0.0318	0	5.57625	5.07847	0.926108	16.7662
106	644	40		Female	nonsmokers	4.67722	38	1	6.16193	1.52027	0.02611	0	1.86667	2.19597	0.614575	12.3855
77	645	23.8	18.3545	Female	smoker_daily or sometimes	5.84639	33	2	8.48389	2.55963	0.236113	5	1.53009	2.70602	1.61028	17.126
	646	43.3	33.1213	Female	nonsmokers	7.54236	47	4	7.36625	1.92486	0.08833	0	4.7382	2.2693	0.534865	16.9218
92	647	15.5	25.679	Male		7.65639	36		6.88097	1.54695	0.09444		2.26722	3.85708	1.53209	16.1787
79	648	33	23.7388	Female	exsmokers	11.2558	41	1	3.66514	0.93875	0.084025	4	6.76862	3.03611	1.45112	15.9437
	649	25.9	28.8155	Male	exsmokers	6.25278	20	3	6.47556	1.8507	0.05611	8	3.07389	2.34625	0.832635	14.6352
108	650	42.1	32.8306	Female	exsmokers	8.07565	62	1	4.81176	2.18241	0.1137	3	4.59768	2.7949	0.683057	15.1835
106	651	26	29.3632	Male	exsmokers	8.42259	62	1	3.80897	2.68574	0.195927	10	3.29167	4.01843	1.1125	15.1132
92	652	21.3	25.0574	Male	nonsmokers	8.39771	55	3	5.2218	2.57354	0.603055	3	3.57493	3.65757	1.16521	16.7961
	653	36.6	27.6165	Female	nonsmokers	11.5893	46	2.5	4.26973	1.08417	0.0684233	2	6.34639	4.20963	1.03324	17.0116
108	654	29.8	30.6043	Male	exsmokers	8.69737	37	3	3.83791	1.74028	0.748755	0	4.89861	2.90847	0.89027	15.0243
	655	24.7	27.8994	Male	nonsmokers	9.63888	48	3.5	6.11639	1.32236	0.176945	3	4.44709	3.82166	1.37014	17.2546
	656	28.8	31.7021	Male	smoker_daily or sometimes	8.7216	34	2.5	4.87125	1.36098	0.455485	0	4.94555	2.83861	0.937425	15.4093
75	657	12.8	20.6061	Male		6.81711	58		5.74089	2.33395	0.807894		1.13828	3.91406	1.76477	15.6998
	658	19.2	22.6422	Male	smoker_daily or sometimes	8.44695	52	3.5	5.89688	1.75826	0.0893725	0	3.52854	3.68368	1.23472	16.1915
94	659	21.9	25.5077	Male	smoker_daily or sometimes	6.70583	53	4	6.08235	1.30597	0.29111	4	2.33528	3.49653	0.874025	14.3853
108	660	40	27.9195	Female	smoker_daily or sometimes	7.11528	41	2	5.79167	1.22667	0.0603733	3	3.1626	3.30685	0.645833	14.194
	661	22.5	27.3459	Male	exsmokers	6.91195	61	4	6.91213	1.51657	0.0565733	8	3.44084	3.01741	0.453697	15.3972
85	662	40.3	26.2917	Female	nonsmokers	11.6406	54	1	3.26916	0.954303	0.0359675	5	3.88916	6.33327	1.41819	15.9001
84	663	27.6	27.5298	Female	nonsmokers	7.67924	45	4	5.93688	2.69958	0.0513875	0	2.13792	4.40041	1.1409	16.3671
106	664	30	30.8979	Male	exsmokers	10.8067	50	1	5.07236	1.62721	0.05333	3	3.66889	5.43389	1.70389	17.5596
77	665	12.7	19.9286	Male	exsmokers	5.11407	54	3	9.17723	2.70055	0.271667	1	0.685927	3.37593	1.05223	17.2635
91	666	20.3	25.7795	Male	exsmokers	11.9037	47	2	2.33744	1.26556	0.17653	5	7.52535	3.47763	0.9007	15.6832
118	667	47	37.8756	Female	exsmokers	11.3308	57	1	3.19458	1.77486	0.13582	0	6.45805	4.11083	0.761945	16.4361
105	668	24.4	27.7942	Male	smoker_daily or sometimes	9.52444	40	1	5.23112	2.21695	0.1275	8	2.10889	6.01889	1.39667	17.1
	669	38	27.6361	Female	smoker_daily or sometimes	4.40028	46	3	9.68417	1.6614	0.13945	1	2.10583	1.89612	0.39833	15.8853
72	670	28.2	19.487	Female	nonsmokers	4.13875	49	2	11.7101	1.01778	0.25292	0	1.20709	2.36633	0.56535	17.1196
111	671	46.4	30.3233	Female	nonsmokers	7.02648	46	3	7.80694	1.17667	0.0245367	4	3.58991	3.10352	0.333053	16.0346
86	672	20.6	24.2023	Male	exsmokers	8.52278	50	1	3.69695	1.18527	0.11	15	0.87917	6.13999	1.5036	13.515
81	673	12.9	22.1453	Male	smoker_daily or sometimes	9.36806	44	2	6.13611	2.21324	0.0612033	1	2.11269	5.10111	2.15426	17.7786
110	674	45.4	34.4753	Female	smoker_daily or sometimes	10.88	46	1	4.19195	1.27462	0.0377767	0	3.58129	6.08796	1.21074	16.3843
117	675	45.1	34.5115	Female	exsmokers	6.69521	34	1	5.94646	2.53285	0.178195	0	2.02778	3.70181	0.96563	15.3527
110	676	28.1	28.9216	Male	smoker_daily or sometimes	11.7097	51	3	3.69667	0.77583	0.05	60	7.67334	3.09611	0.94027	16.2322
89	677	21.1	25.8166	Male	smoker_daily or sometimes	9.26208	52	1	5.10673	1.07104	0.0263175	12	4.02514	4.58812	0.64882	15.4662
111	678	48	32.809	Female	exsmokers	6.68444	50	3	6.48777	3.71777	0.22083	2	4.15541	2.05527	0.47375	17.1108
93	679	44.4	29.0318	Female	smoker_daily or sometimes	11.4042	58	2	3.96528	0.983613	0.210097	3	3.22333	6.37899	1.80186	16.5632
	680	24.8	25.7833	Male	nonsmokers	5.60231	47	3.5	7.63287	1.63537	0.184633	10	1.58694	3.29528	0.72009	15.0552
	681	31.4	34.718	Male	exsmokers	7.95424	39	2.5	5.48618	2.58104	0.124033	1	2.7741	4.4093	0.77083	16.1455
	682	25.5	24.9022	Male	nonsmokers	7.44102	68	3.5	4.49611	2.2674	0.84907	6	2.20204	4.40833	0.830643	15.0536
72	683	28.2	23.4221	Female	smoker_daily or sometimes	5.97657	40	1	7.71797	1.12315	0.174813	0	0.752407	3.26009	1.96407	14.9925
87	684	29.3	24.7409	Female	nonsmokers	6.93882	51	2	7.20736	1.47104	0.03465	3	1.67306	4.74583	0.51992	15.6519
117	685	45.5	32.2708	Female	exsmokers	6.99847	54	1	6.19597	0.85375	0.272925	3	3.13708	3.43153	0.429855	14.3211
83	686	41.2	26.9851	Female	exsmokers	10.0006	25	3	3.79694	1.24491	0.07435	10	6.47676	2.89704	0.626853	15.1168
95	687	40.6	29.0533	Female	nonsmokers	6.82195	38	2	7.01305	1.57056	0.124633	0	2.98278	2.70399	1.13518	15.5302
	688	42.8	31.0455	Female	smoker_daily or sometimes	5.21646	48	3	7.6516	1.935	0.10111	0	1.47945	2.85653	0.880485	14.9042
	689	41.8	33.1966	Female	smoker_daily or sometimes	5.80972	42	4	5.7375	1.43602	0.0927767	0	2.70592	2.53231	0.571483	13.076
105	690	28.8	33.2085	Male	nonsmokers	8.04027	35	2	6.25111	2.49013	0.39348	4	3.39639	3.01014	1.63374	17.175
87	691	34.2	24.9199	Female	exsmokers	9.55	43	1	4.86792	1.20862	0.304035	1	2.91611	5.19472	1.43917	15.9306
	692	30.2	37.4321	Male	smoker_daily or sometimes	7.95111	19	3.5	4.73573	1.75241	0.114817	10	3.98398	2.94222	1.02491	14.5541

## Sheet: work and non-work
subject ID	waist circumference (cm)	Fat percent (%)	body mass index(kg/m2)	Age in year	Gender	smoking categories	Alcohol in number of units per week	poor diet, 1=everyday, 4=rarely	total sedentary time during work in hours	long sedentary bouts during work in hours	moderate sedentary bouts during work in hours	short sedentary bouts during work in hours	total sedentary time during leisure in hours	long sedentary bouts during leisure in hours	moderate sedentary bouts during leisure in hours	short sedentary bouts during leisure in hours	total walking time in hours	total standing time in hours	total MVPA in hours	total short sedentary bouts in hours	total moderate sedentary bouts in hours	total long sedentary bouts in hours	total measured time in hours
1	98	22	23.8884	48	Male	nonsmokers	10	2	2.31028	0.415944	1.46856	0.425776	8.17172	4.72105	3.11433	0.336334	1.21261	5.48217	0.03372	0.76211	4.58289	5.137	17.2105
2	105	45.1	36.5126	48	Female	smoker_daily or sometimes	0	1	3.23111	1.28778	1.68111	0.262223	5.66166	2.80278	2.11805	0.74083	2.71389	6.00352	0.0985233	1.00305	3.79916	4.09055	17.7087
3	97	20.5	26.1738	46	Male	smoker_daily or sometimes	10	4	2.44759	0	0.63037	1.81722	7.11398	3.46102	2.66518	0.98778	2.49001	7.04231	0.133237	2.805	3.29555	3.46102	19.2271
4	93	35.7	28.306	22	Female	smoker_daily or sometimes	2	2	1.08556	0	0.864443	0.221107	4.82935	1.17611	3.20981	0.443423	1.63324	9.89398	0.06778	0.66453	4.07426	1.17611	17.5099
5	99	23.9	29.7722	38	Male	smoker_daily or sometimes	4	2	4.99764	0.536875	3.69979	0.760973	5.75778	1.29306	3.67535	0.789375	1.51458	3.6327	0.062915	1.55035	7.37514	1.82993	15.9656
6	82	35.8	21.4346	43	Female	smoker_daily or sometimes	0	1	7.10528	0.56778	5.90751	0.63	7.72139	4.18694	3.04695	0.4875	0.85278	1.71861	0.0025	1.1175	8.95446	4.75472	17.4006
7	79	33	23.7388	41	Female	exsmokers	4	1	3.74958	1.13084	1.6018	1.01694	7.50625	5.63778	1.4343	0.43417	0.93875	3.66514	0.084025	1.45111	3.03611	6.76862	15.9437
8		30.8	22.8	45	Female	exsmokers	0	3.5	0.697292	0	0.585483	0.111808	5.09076	2.6418	2.06792	0.38104	2.29409	7.04278	0.175698	0.492847	2.6534	2.6418	15.3006
9	86	29	24.2382	42	Female	nonsmokers		2	1.09167	0	0.79306	0.29861	5.16916	1.53056	2.55527	1.08333	2.40972	8.01473	0.87278	1.38194	3.34833	1.53056	17.5581
10		21.3	25.5956	28	Male	exsmokers	13	3.5	2.10681	0	1.09368	1.01313	4.92604	3.11799	1.49104	0.317015	2.17861	6.61021	0.318823	1.33014	2.58472	3.11799	16.1405
11	95	21	25.565	62	Male	exsmokers	10	1	4.82222	1.93231	2.03852	0.85139	6.13352	4.61639	1.26685	0.250273	1.82093	3.62962	0.0510167	1.10166	3.30537	6.5487	16.4573
12		30.4	26.7013	45	Male	smoker_daily or sometimes	0	3.5	4.35444	0	3.25958	1.09486	7.14124	4.84667	1.89902	0.39555	1.52472	5.28139	0.17611	1.49042	5.1586	4.84667	18.4779
13	103	26.1	30.767	37	Male	exsmokers	2	2	5.17694	3.91833	1.15444	0.10416	5.38889	0.61778	3.82278	0.94833	0.85195	1.87444	0.04056	1.05249	4.97722	4.53611	13.3328
14	100	29.1	28.4091	55	Male	nonsmokers	2	3	3.24993	1.07923	1.84986	0.320833	4.77819	2.61666	1.66111	0.50042	2.11243	5.41472	0.143055	0.821253	3.51097	3.6959	15.6983
15	92	19.8	24.6914	50	Male	nonsmokers	20	1	2.33757	0.550903	1.23063	0.556045	3.44333	1.69659	1.44945	0.29729	2.13097	6.83959	0.36271	0.853335	2.68007	2.2475	15.1142
16	104	43.1	33.8888	51	Female	nonsmokers	2	3	1.47195	0	1.0993	0.37264	6.45923	3.78118	2.29104	0.387023	1.65354	7.66257	0.0632625	0.759663	3.39034	3.78118	17.3106
17			28.699	57	Male	exsmokers	5	3	2.8225	1.16389	1.23542	0.423192	5.41924	3.70222	1.25903	0.457982	1.57472	5.71576	0.39472	0.881175	2.49444	4.86611	15.9269
18		33.8	23.5883	58	Female	smoker_daily or sometimes	7	3	0.654077	0	0.450187	0.20389	6.61019	4.65157	1.66481	0.293797	1.68129	7.73093	0.0401867	0.497687	2.115	4.65157	16.7167
19	100	22.6	25.3086	51	Male	nonsmokers	4	3	1.6332	0.839305	0.66292	0.13097	6.89681	4.73334	1.9107	0.252775	2.72195	6.93666	0.084305	0.383745	2.57362	5.57264	18.2729
20	80	14.2	21.3319	31	Male	exsmokers	5	2	4.79926	1.50509	2.91907	0.375093	3.7038	0.254443	2.87732	0.572037	2.21389	5.17769	0.26639	0.94713	5.7964	1.75954	16.161
21	113	32.8	36.8851	38	Male	nonsmokers		2	4.14528	1.15602	1.97194	1.01731	6.2763	3.36741	2.55111	0.357773	1.75296	2.85935	0.09352	1.37509	4.52306	4.52343	15.1274
22	87	35	24.281	56	Female	smoker_daily or sometimes	0	1	0.573193	0	0.553747	0.019445	7.56931	5.83229	1.4291	0.30792	1.90583	6.55347	0.102432	0.327365	1.98285	5.83229	16.7042
23	73	32.4	22.913	51	Female	exsmokers	12	2	2.03454	0.44898	1.12454	0.461017	4.3912	1.90954	2.1412	0.34046	1.85463	7.20769	0.0393533	0.801477	3.26574	2.35852	15.5274
24		30.3	25.1068	51	Female	smoker_daily or sometimes	0	4	1.02847	0.988615	0	0.03986	7.12209	4.94139	1.51445	0.666255	1.17667	8.13696	0.129165	0.706115	1.51445	5.93001	17.5933
25		18	26.2259	52	Female	exsmokers	0	3.5	1.39074	0	0.926203	0.464537	4.87584	1.91111	2.23601	0.728703	1.81944	8.2	0.1113	1.19324	3.16222	1.91111	16.3973
26		25.4	20.4224	43	Female	exsmokers	5	3.5	1.05398	0	0.68259	0.371387	3.77584	0.59713	2.49518	0.68352	3.2062	8.83444	0.221023	1.05491	3.17777	0.59713	17.0915
27	69	28.4	23.7253	49	Female	exsmokers	2	1	1.25931	0	1.08376	0.175555	4.11944	1.40208	1.85529	0.862085	1.7282	9.83751	0.12694	1.03764	2.93904	1.40208	17.0714
28	73	25.8	20.8594	46	Female	smoker_daily or sometimes	0	2	1.25445	0.54486	0.552225	0.15736	5.86542	0.561805	4.5393	0.764305	2.23764	8.49126	0.30028	0.921665	5.09152	1.10667	18.149
29		45.5	33.573	53	Female	exsmokers	0	3.5	0.663243	0.16713	0.406757	0.0893533	5.21167	2.33389	2.53935	0.33843	2.53574	8.17639	0.18991	0.427783	2.94611	2.50102	16.7769
30		20.3	26.3977	44	Male	nonsmokers	10	3.5	1.23423	0	0.953402	0.280835	5.4716	2.02291	2.71097	0.737708	2.48986	6.63868	0.114722	1.01854	3.66438	2.02291	15.9491
31	100	39.1	28.7317	30	Female	smoker_daily or sometimes	5	3	3.23097	1.71111	1.23528	0.28458	4.87847	2.80027	1.45236	0.62583	2.24917	5.4857	0.115975	0.91041	2.68764	4.51138	15.9603
32		38	27.6361	46	Female	smoker_daily or sometimes	1	3	0.39444	0	0.37611	0.01833	4.00584	2.10583	1.52001	0.38	1.6614	9.68417	0.13945	0.39833	1.89612	2.10583	15.8853
33	81	10.5	20.8333	32	Male	exsmokers	7	1	2.26852	0	0.851017	1.4175	5.20796	3.62667	1.26361	0.317687	1.79222	3.91556	0.321847	1.73519	2.11463	3.62667	13.5061
34	104	25.2	28.5621	45	Male	smoker_daily or sometimes	3	2	0.85935	0.174167	0.361947	0.323243	5.76426	2.72963	2.66371	0.370923	2.29602	7.92398	0.03426	0.694167	3.02566	2.9038	16.8779
35	104	43.9	31.1419	46	Female	smoker_daily or sometimes	0	1	1.59852	0	1.27935	0.319167	6.30389	4.66482	1.32722	0.311853	1.13389	8.16519	0.0542633	0.63102	2.60657	4.66482	17.2557
36		18	23.939	54	Male	nonsmokers	2	3.5	2.75084	0	2.54352	0.207317	4.48954	1.62204	2.23055	0.63694	1.88342	7.65574	1.15981	0.844257	4.77407	1.62204	17.9393
37	96	41.6	30.478	44	Female	smoker_daily or sometimes	5	1	6.1238	1.7637	3.95806	0.40204	6.22815	2.59509	2.81861	0.81445	1.34074	4.1311	0.05018	1.21649	6.77666	4.3588	17.874
38	106	28	33.6327	44	Male	exsmokers	0	1	2.28556	0	1.93	0.35555	9.59333	7.10056	1.99389	0.49889	2.49222	5.14251	0.05055	0.85444	3.92389	7.10056	19.5642
39		16.6	23.0642	26	Male	smoker_daily or sometimes	50	2	0.34083	0	0.28028	0.06055	4.40223	3.22444	0.79111	0.38668	1.84973	7.2739	0.13416	0.44723	1.07139	3.22444	14.0008
40	107	44.3	35.713	32	Female	exsmokers	2	1	1.31959	0	0.83125	0.48833	6.26125	2.37708	2.98195	0.90222	3.25347	7.50264	1.17278	1.39055	3.8132	2.37708	19.5097
41	94	36.3	27.5134	54	Female	exsmokers	2	1	6.21565	0.871943	4.30194	1.04176	3.95565	2.24602	1.22759	0.482033	1.05343	5.20705	0.0736133	1.52379	5.52954	3.11796	16.5054
42		41.2	31.746	53	Female	exsmokers	2	3.5	0.77676	0.169353	0.554907	0.0524967	7.29194	4.90315	2.08139	0.30741	1.38037	8.81611	0.141483	0.359907	2.6363	5.0725	18.4067
43		24.6	27.4348	54	Male	exsmokers	20	2	1.08741	0	0.929903	0.1575	8.56259	5.98361	2.15547	0.423523	1.99593	6.54621	0.0759333	0.581023	3.08537	5.98361	18.2681
44		25.9	28.8155	20	Male	exsmokers	8	3	1.16528	0	0.571667	0.59361	5.06176	2.61463	2.10583	0.341293	1.58862	5.17297	0.05694	0.934903	2.6775	2.61463	13.0456
45	80	12	21.1327	30	Male	nonsmokers	10	1	4.21733	1.54089	1.82056	0.855892	3.02778	0.767224	1.68572	0.574834	2.03489	7.02211	0.19689	1.43073	3.50627	2.30811	16.499
46	102	28.1	27.7778	51	Male		3	2	1.43389	0	0.86681	0.56708	4.93264	2.76028	1.85306	0.319305	2.06736	5.11639	0.05917	0.886385	2.71987	2.76028	13.6095
47	92	39.8	26.5118	30	Female	nonsmokers		1	0.686042	0	0.591808	0.094235	4.96583	1.75737	2.77382	0.434652	2.36244	7.92945	0.12465	0.528887	3.36562	1.75737	16.0684
48	97	39.4	26.1752	34	Female	nonsmokers	0	3	2.48593	0.853613	1.27139	0.360923	5.67898	2.39759	2.71435	0.56704	1.84389	5.55111	0.2862	0.927963	3.98574	3.25121	15.8461
49		30.4	22.2668	48	Female	nonsmokers	1	3	0.52	0	0.47111	0.04889	4.03806	1.84861	1.92223	0.26723	1.33695	5.45417	0.05583	0.31612	2.39334	1.84861	11.405
50		48.8	33.0776	41	Female	nonsmokers	0	3.5	1.13963	0	0.735557	0.404073	4.5625	2.38129	1.74824	0.432967	1.33676	7.26898	0.04648	0.83704	2.4838	2.38129	14.3544
51	105	39.6	33.3413	54	Female	nonsmokers		2	2.39805	0.554165	1.69847	0.145415	5.10055	1.60709	2.30764	1.18583	3.3064	7.2968	0.056385	1.33125	4.00611	2.16125	18.1582
52	75	8.7	19.3718	25	Male	smoker_daily or sometimes	5	3	2.16056	0	0.86055	1.3	5.32528	0.27736	3.13986	1.90806	1.63277	3.74236	0.12153	3.20806	4.00041	0.27736	12.9825
53		11.3	21.619	21	Male	exsmokers	0	1.5	2.31389	0	0.36472	1.94917	4.49472	1.15944	2.64945	0.68583	1.8375	6.21583	0.40889	2.635	3.01417	1.15944	15.2708
54	112	31	31.9138	33	Male	smoker_daily or sometimes	8	4	0.95278	0	0.52194	0.43083	6.45417	5.10667	1.17056	0.17693	1.80639	6.41778	0.04472	0.60776	1.6925	5.10667	15.6758
55	110	44.6	35.0238	47	Female	smoker_daily or sometimes	0	2	1.97625	0.90361	0.84541	0.22722	9.25389	6.21805	2.52305	0.51278	2.17917	6.90014	0.08861	0.74	3.36845	7.12166	20.3981
56	81	34	26.2738	45	Female	exsmokers	0	1	0.995348	0	0.89215	0.103192	5.07666	3.46785	1.0434	0.565413	1.86243	8.12353	0.312773	0.668605	1.93555	3.46785	16.3707
57		31	24.9108	33	Female	smoker_daily or sometimes	0	2.5	0.61833	0	0.476525	0.14181	5.89041	1.67111	3.4686	0.75069	2.10986	9.6743	0.08736	0.8925	3.94513	1.67111	18.3803
58	110	47.7	33.9117	55	Female	exsmokers	2	1	0.21278	0	0.105415	0.107365	4.47875	1.26153	2.55389	0.66333	2.04695	9.20486	0.3907	0.770695	2.6593	1.26153	16.334
59	98	40	29.668	47	Female	exsmokers	0	1	5.76069	0	4.01416	1.74653	5.59667	3.26916	1.69361	0.63389	1.74001	3.82167	0.109585	2.38042	5.70777	3.26916	17.0286
60	89	34.5	26.0375	44	Female	nonsmokers	2	1	2.79898	0.17537	2.31454	0.309073	4.99518	1.34083	3.05797	0.596387	2.73833	6.03222	0.09102	0.90546	5.37251	1.5162	16.6557
61	88	18.8	24.3025	45	Male				2.29463	0	1.50685	0.78778	6.06778	3.85926	1.61315	0.59537	2.00176	6.64056	1.22629	1.38315	3.12	3.85926	18.231
62	97	25	26.7539	59	Male	nonsmokers	12	1	1.53342	0	1.12139	0.412033	4.41278	2.3713	1.58092	0.46055	1.62464	7.06778	0.214167	0.872583	2.70231	2.3713	14.8528
63	79	31.9	25.4313	58	Female	nonsmokers	4	1	0.97472	0	0.61694	0.35778	7.28222	4.40806	2.13514	0.73903	1.8468	5.2018	0.211665	1.09681	2.75208	4.40806	15.5172
64	109	42.4	28.6501	52	Female		0	4	5.72111	0	4.29388	1.42722	3.17973	0.312085	2.01444	0.85319	1.74861	5.63236	0.020275	2.28042	6.30832	0.312085	16.3021
65		23	25.1017	53	Male	nonsmokers	1	3.5	1.81618	0.179723	1.04757	0.588888	5.9609	4.1016	1.56687	0.292435	1.42021	5.82667	0.09076	0.881323	2.61444	4.28133	15.1147
66		31.3	32.5997	53	Male	exsmokers	8	3	0.95037	0	0.506293	0.444073	6.51481	3.69935	2.01519	0.800277	2.33315	5.90824	0.6351	1.24435	2.52148	3.69935	16.3417
67	91	28	26.7949	39	Male	smoker_daily or sometimes	0	2	4.81041	1.06098	3.46625	0.283195	4.87681	2.49569	2.20597	0.17514	2.40862	5.66097	0.115695	0.458335	5.67222	3.55667	17.8725
68	87	17	20.2092	55	Male	smoker_daily or sometimes	2	2	4.66444	2.17278	2.36444	0.12722	7.60667	1.84278	5.32307	0.44083	0.65278	2.36112	0.02722	0.56805	7.68751	4.01556	15.3122
69		26.6	28.1514	36	Male	smoker_daily or sometimes	0	3.5	3.93833	0	3.46306	0.475277	7.66797	4.56537	2.38657	0.716023	0.890183	2.74647	0.136293	1.1913	5.84963	4.56537	15.3792
70	97	17.1	23.5457	44	Male	nonsmokers	0	2	0.89491	0	0.764253	0.130647	4.27352	2.40259	1.665	0.20593	0.708427	8.81009	0.282777	0.336577	2.42925	2.40259	14.9697
71		24	27.7744	38	Male	nonsmokers	2	3.5	1.28148	0	0.780187	0.5013	5.36167	2.10463	2.78102	0.476017	1.47343	7.94917	0.0930533	0.977317	3.5612	2.10463	16.1588
72		41.8	33.1966	42	Female	smoker_daily or sometimes	0	4	0.69777	0	0.37861	0.31917	7.05667	2.93972	3.78694	0.33	1.75944	8.46695	0.12695	0.64917	4.16555	2.93972	18.1078
73		46.3	36.5625	42	Female	exsmokers	1	3.5	0.542503	0	0.501023	0.0414833	4.32685	1.42055	2.18824	0.718057	2.18648	6.61185	0.176487	0.75954	2.68926	1.42055	13.8442
74	98	42.2	28.4005	42	Female	exsmokers	2	1	3.12185	0.59824	2.35481	0.168793	6.08463	3.31037	2.41462	0.359627	2.015	5.65158	0.261663	0.52842	4.76944	3.90861	17.1347
75	91	42.9	32.8305	61	Female	exsmokers	15	1	1.00019	0	0.807497	0.192687	5.42898	2.54019	2.21416	0.674633	2.49306	7.09713	0.188887	0.86732	3.02166	2.54019	16.2082
76	77	27.3	22.6726	47	Female	exsmokers	0	1	4.66602	1.07398	2.72167	0.87037	3.76379	1.25009	2.04704	0.466667	1.39473	4.77278	0.25676	1.33704	4.76871	2.32407	14.8541
77	98	33.8	28.0428	38	Female	nonsmokers	0	1	0.555743	0	0.530647	0.0250933	4.08472	0.9575	2.62574	0.501483	2.58686	9.9188	0.315367	0.526577	3.15639	0.9575	17.4615
78	76	30.6	23.634	50	Female	nonsmokers	4	1	1.67729	0.272988	1.09584	0.308478	3.83208	1.43854	1.93577	0.457782	1.51243	8.28701	0.124033	0.76626	3.03161	1.71152	15.4328
79		30.2	37.4321	19	Male	smoker_daily or sometimes	10	3.5	1.57028	0.76528	0.22278	0.58222	4.08722	0.51833	2.34862	1.22028	2.97639	7.74555	0.29583	1.8025	2.5714	1.28361	16.6753
80	63	21.9	18.6966	48	Female	smoker_daily or sometimes	1	2	5.2325	0.235647	3.94334	1.05352	3.75296	0.351947	2.36046	1.04055	1.3113	7.59731	0.02528	2.09407	6.3038	0.587593	17.9193
81	105	29		47	Male	smoker_daily or sometimes	10	1	4.33313	0.509725	2.73764	1.08576	5.17833	1.40951	2.4509	1.31791	1.57195	5.35645	0.0840975	2.40367	5.18854	1.91924	16.524
82	82	32.1	21.3675	48	Female	nonsmokers		1	1.80602	0.650093	0.763337	0.392593	5.81371	2.61167	2.93305	0.268983	2.31944	4.96416	0.05361	0.661577	3.69639	3.26176	14.9569
83	107	29.2	30.8642	54	Male				1.10055	0	0.524722	0.575835	4.81583	3.20048	1.33902	0.27632	2.10861	7.52819	0.029375	0.852155	1.86375	3.20048	15.5826
84	81	31.6	23.7253	50	Female	exsmokers	0	3	2.2587	1.03741	1.0325	0.188793	7.265	3.59657	2.99889	0.669543	2.1175	6.35019	0.196937	0.858337	4.03139	4.63398	18.1883
85		21.4	25.3853	62	Male	nonsmokers	2	3.5	1.04722	0.552917	0.380765	0.113543	5.00118	2.17708	2.60076	0.223333	1.43972	8.02389	0.200072	0.336875	2.98153	2.73	15.7121
86		41.7	28.6493	45	Female	exsmokers	2	3	0.935463	0	0.559443	0.37602	6.48556	4.44287	1.755	0.28769	1.39111	7.16166	0.0326833	0.66371	2.31445	4.44287	16.0065
87	83	34.9	24.1633	35	Female	nonsmokers	0	1	3.0432	0	2.19055	0.852638	4.50653	1.05757	2.58375	0.86521	1.62174	5.1359	0.141042	1.71785	4.77431	1.05757	14.4484
88	118	32.3	33.6304	54	Male	exsmokers	0	1	5.26528	4.61889	0.5725	0.07389	5.06528	1.56333	2.88084	0.62111	0.78222	3.68777	0.03472	0.695	3.45334	6.18222	14.8353
89		43.5	31.7084	39	Female	smoker_daily or sometimes	1	3	3.9984	0.27757	2.35556	1.36528	5.57305	4.24069	0.994305	0.338058	1.2034	5.2241	0.0909725	1.70334	3.34986	4.51826	16.0899
90	103	24.4	29.4078	54	Male				0.305927	0	0	0.305927	3.22945	1.55259	1.045	0.631853	2.29389	10.4262	0.12371	0.93778	1.045	1.55259	16.3792
91	99	42.2	34.7209	34	Female	exsmokers	0	1	1.09972	0.16713	0.82259	0.11	4.41454	1.33204	2.40473	0.677783	2.53296	6.81658	0.126667	0.787783	3.22732	1.49917	14.9905
92		45	39.8991	20	Male	exsmokers	12	3	1.92861	0	0.95264	0.975975	8.09153	6.08681	1.7	0.304725	2.23792	4.76875	0.17722	1.2807	2.65264	6.08681	17.204
93	102	40.8	30.4772	50	Female	exsmokers	1	3	4.99472	2.24166	1.9625	0.79055	6.31556	4.0825	1.81084	0.42221	1.45805	4.67557	0.07084	1.21276	3.77334	6.32416	17.5147
94	77	23.8	18.3545	33	Female	smoker_daily or sometimes	5	2	2.0162	0.397223	1.05778	0.561203	3.83018	1.13287	1.64824	1.04907	2.55963	8.48389	0.236113	1.61028	2.70602	1.53009	17.126
95		33.2	30.1543	41	Male	nonsmokers	10	2.5	2.48527	0	1.92833	0.55695	4.82889	1.255	3.09111	0.482775	1.22126	5.00264	0.067225	1.03973	5.01945	1.255	13.6053
96	135		42.1296	45	Male				1.78493	0.386805	1.04563	0.352498	7.86257	6.46417	1.22979	0.16861	1.56855	4.62716	0.02653	0.521108	2.27542	6.85097	15.8697
97	108	40	27.9195	41	Female	smoker_daily or sometimes	3	2	1.82194	0.255835	1.23875	0.32736	4.99861	2.31917	2.16751	0.51195	1.5307	7.50333	0.06945	0.83931	3.40626	2.57501	15.924
98	106	40		38	Female	nonsmokers	0	1	0.69389	0	0.64333	0.05055	6.97083	3.73334	2.41694	0.82055	1.68944	4.91249	0.00972	0.8711	3.06027	3.73334	14.2764
99		24.6	18.144	51	Female	nonsmokers	7	3	1.23583	0.253055	0.870415	0.11236	5.07791	2.7957	1.83237	0.44986	1.49209	9.78875	0.18222	0.56222	2.70278	3.04875	17.7768
100		19.9	25.1485	48	Male	smoker_daily or sometimes	2	3	1.33	0	1.10945	0.220555	5.86444	2.92833	2.42375	0.512365	2.96624	8.31847	0.17222	0.73292	3.5332	2.92833	18.6514
101	85	16.6	21.7181	48	Male	smoker_daily or sometimes		2	2.96417	0	1.47611	1.48805	5.92917	3.08861	2.58307	0.2575	2.08889	5.29168	0.07944	1.74555	4.05918	3.08861	16.3533
102	88	32.9	24.9477	50	Female	exsmokers	10	2	2.08445	0.265695	1.55888	0.259865	4.31708	2.42889	1.20639	0.68181	2.61041	8.82348	0.297635	0.941675	2.76527	2.69459	18.1331
103	91	43.7	29.2378	37	Female	smoker_daily or sometimes	5	2	1.40981	0.19648	0.813983	0.39935	9.68611	7.50148	1.85463	0.33	2.07157	3.52639	0.101947	0.72935	2.66861	7.69796	16.7958
104	111	29	33.5315	59	Male	nonsmokers	1	3	0.695832	0	0.53833	0.1575	6.97944	5.19375	1.45945	0.326253	0.966945	8.08763	0.104237	0.483752	1.99778	5.19375	16.8341
105	86	15.8	22.7918	56	Male	nonsmokers	2	1	7.78	1.36528	4.21111	2.20361	2.90584	0.98333	1.34333	0.57917	2.02333	3.39805	1.47415	2.78278	5.55444	2.34861	17.5814
106	115	35.5	34.0807	56	Male	nonsmokers	6	3	1.75898	0	1.39436	0.364633	4.93796	3.27037	1.38694	0.280653	2.05287	7.4438	0.0924133	0.645287	2.7813	3.27037	16.286
107	89	35.8	28.9811	51	Female	smoker_daily or sometimes	0	2	0.85176	0.42111	0.19926	0.231387	5.94166	1.95657	3.43518	0.5499	2.9762	7.63851	0.0489767	0.781287	3.63444	2.37768	17.4571
108		46.5	39.2262	45	Male	nonsmokers	0	3	3.37848	0.26875	2.63528	0.474445	7.15847	5.00971	1.52957	0.61917	1.74598	3.20569	0.07195	1.09362	4.16485	5.27846	15.5606
109	84	37.7	25.8054	58	Female	exsmokers	0	1	0.90417	0	0.67972	0.22444	5.52972	4.20444	1.23861	0.08667	2.56222	5.7086	0.08694	0.31111	1.91833	4.20444	14.7917
110	83	27.8		42	Female	nonsmokers	0	1	2.85296	1.63463	1.07148	0.14685	3.47871	0.934447	1.96954	0.574717	2.65028	5.07916	0.153147	0.721567	3.04102	2.56908	14.2143
111	100	26.2	29.9354	33	Male	nonsmokers	30	1	4.06222	0.20287	3.05444	0.804907	4.3387	2.42472	1.36908	0.544903	1.85259	5.51417	0.0548167	1.34981	4.42352	2.62759	15.8225
112	105	46	35.4925	54	Female	exsmokers	5	1	1.34556	0	0.8732	0.47236	4.80763	1.75069	2.44958	0.60736	2.12167	7.39404	0.01889	1.07972	3.32278	1.75069	15.6878
113		32.5	35.9461	51	Male	exsmokers	5	3.5	2.32796	0.56296	1.24102	0.52398	5.09232	2.43611	2.29148	0.36472	1.57334	6.06259	0.34657	0.8887	3.5325	2.99907	15.4028
114		21.8	27.2173	24	Male	nonsmokers	0	3.5	1.26065	0	1	0.260647	6.43805	2.69519	3.31278	0.430093	2.26371	6.1838	0.308237	0.69074	4.31278	2.69519	16.4544
115	97	25.6	27.2463	47	Male	smoker_daily or sometimes	8	3	1.0362	0	0.697497	0.338707	6.5487	2.87602	3.27888	0.393793	1.21408	6.91666	0.0815767	0.7325	3.97638	2.87602	15.7972
116	98	26.3	28.7347	54	Male	exsmokers	16	1	0.81215	0	0.621385	0.190765	5.32604	2.96375	1.92555	0.436733	1.4093	8.85639	0.05139	0.627498	2.54694	2.96375	16.4553
117	110	45.4	34.4753	46	Female	smoker_daily or sometimes	0	1	4.66287	0	3.78046	0.882407	6.21713	3.58129	2.3075	0.328333	1.27462	4.19195	0.0377767	1.21074	6.08796	3.58129	16.3843
118	91	37.1	27.3246	32	Female	nonsmokers		1	3.18917	1.01778	1.30306	0.86834	3.82945	1.19528	2.06749	0.56667	2.9575	7.87194	0.13972	1.43501	3.37055	2.21306	17.9878
119	95	22.2	27.9793	35	Male	smoker_daily or sometimes	20	2	0.89292	0	0.75805	0.13486	5.88764	3.52722	1.91319	0.44722	1.78069	8.84999	0.36973	0.58208	2.67124	3.52722	17.781
120	103	43	31.2092	56	Female	smoker_daily or sometimes	2	2	2.15764	0	1.78153	0.376115	5.73347	3.2207	2.09237	0.420415	2.74862	5.30931	0.229305	0.79653	3.8739	3.2207	16.1784
121	84	25.9	19.8857	45	Female	smoker_daily or sometimes	5	2	1.89991	0	1.59454	0.305367	8.27482	3.66028	4.02944	0.585093	1.76907	5.88528	0.0519433	0.89046	5.62398	3.66028	17.881
122	101	44.7	34.375	29	Female		0	2	8.16639	6.29167	1.81222	0.0625	5.47333	2.13361	2.82416	0.51555	0.65944	2.3089	0.02222	0.57805	4.63638	8.42528	16.6303
123		25	27.7769	49	Male	smoker_daily or sometimes	0	2.5	0.51361	0	0.482963	0.0306467	7.64547	5.8963	1.36842	0.380747	0.824817	7.57287	0.06398	0.411393	1.85138	5.8963	16.6207
124	94	17.7	22.3958	50	Male	exsmokers	2	1	5.12491	1.18546	3.1662	0.77324	6.08621	3.65009	1.94324	0.49287	1.23954	3.61963	0.04065	1.26611	5.10944	4.83555	16.1109
125	94	37	26.6193	56	Female	exsmokers	2	1	6.92861	0	5.05426	1.87435	4.17231	1.75528	1.7624	0.65463	1.36278	5.17342	0.0722233	2.52898	6.81666	1.75528	17.7093
126			23.7332	50	Female				1.06	0	0.75583	0.30416	4.68416	1.95111	2.31389	0.41916	2.49556	6.15333	0.37389	0.72332	3.06972	1.95111	14.7669
127		20.1	28.0008	40	Male	smoker_daily or sometimes	0	3	5.41046	0.890557	3.94491	0.575	5.23787	3.24157	1.78194	0.214357	1.18102	5.45149	0.157407	0.789357	5.72685	4.13213	17.4382
128		32	22.3944	42	Female	exsmokers		4	0.59556	0	0.47473	0.12084	2.72417	0	2.40639	0.31778	1.705	5.52361	0.07695	0.43862	2.88112	0	10.6253
129	86	36.4	27.5492	52	Female	exsmokers	3	1	3.9057	0	3.2018	0.70389	5.25472	2.39806	2.30251	0.55417	1.58083	5.55042	0.28264	1.25806	5.50431	2.39806	16.5743
130	100	39.3	29.4381	47	Female	smoker_daily or sometimes	3	2	0.880695	0	0.56472	0.31597	6.26167	3.24764	2.095	0.91902	1.53458	6.95945	0.040415	1.23499	2.65972	3.24764	15.6768
131	87	17.6	23.1978	54	Male	smoker_daily or sometimes	5	2	6.40944	1.4968	3.09055	1.82208	5.09236	1.23625	2.75833	1.09778	2.26306	4.10444	0.11833	2.91986	5.84889	2.73306	17.9876
132	93	23.9	27.7509	51	Male	nonsmokers	3	3	0.754652	0	0.5616	0.193058	5.64028	1.46451	3.38361	0.792152	2.6168	7.14097	0.095	0.98521	3.94521	1.46451	16.2477
133	110	27.9	31.7145	59	Male	exsmokers	6	1	1.08729	0	0.65264	0.434655	4.0532	1.30063	2.27138	0.481177	1.92299	9.44243	0.195975	0.915833	2.92402	1.30063	16.7019
134	101	45.8	27.6343	53	Female	exsmokers	2	1	1.02125	0.61181	0.16042	0.249025	5.40097	3.67028	1.20708	0.5236	1.5425	7.03904	0.669445	0.772625	1.3675	4.28209	15.6732
135		23.7	25.1543	37	Male	exsmokers	5	2	1.55104	0.328402	0.833058	0.389585	6.73104	3.72007	2.45174	0.55924	1.96854	6.74756	0.11854	0.948825	3.28479	4.04847	17.1167
136	99	24.2	26.3669	50	Male	smoker_daily or sometimes	4	4	3.08759	0	1.50574	1.58186	9.10769	4.00472	4.26694	0.83601	3.26528	3.47861	0.0724967	2.41787	5.77268	4.00472	19.0117
137	85	38	29.3724	31	Female	nonsmokers	1	2	0.882085	0.28097	0.37625	0.22486	4.28126	1.41264	1.93681	0.931805	2.32848	8.94833	0.130135	1.15667	2.31306	1.69361	16.5703
138		26.1	26.2878	54	Male	exsmokers	0	3	1.00426	0	0.8188	0.185467	5.56768	2.96917	2.33157	0.26695	1.26944	7.14778	0.16648	0.452417	3.15037	2.96917	15.1556
139		26.6	19.487	52	Female	exsmokers	14	3.5	0.836665	0.12514	0.584165	0.12736	3.49729	1.13576	1.93708	0.424443	2.09222	8.23548	0.174028	0.551802	2.52125	1.2609	14.8357
140	80	31.6	23.3067	39	Female	exsmokers	3	1	3.64	0.382432	2.50882	0.748748	5.13681	1.84173	2.42465	0.870415	1.84104	5.25535	0.184307	1.61916	4.93347	2.22417	16.0575
141	98	20.7	25.2499	49	Male	nonsmokers	7	2	3.92056	2.13361	1.40889	0.378055	4.95277	1.76736	2.90722	0.278195	2.23417	5.11972	0.68514	0.65625	4.31611	3.90097	16.9124
142		44.7	34.3695	51	Female	nonsmokers	0	3.5	0.805695	0.39757	0.30889	0.0992375	5.42473	2.9502	2.20257	0.271942	2.60875	6.57667	0.317987	0.37118	2.51146	3.34777	15.7338
143		19.4	21.8655	34	Male	smoker_daily or sometimes	1	2.5	1.18194	0	0.899073	0.28287	6.6887	3.85565	2.27426	0.5588	1.92241	6.72565	0.11556	0.84167	3.17333	3.85565	16.6343
144	91	32.7	26.4855	47	Female	smoker_daily or sometimes	0	1	1.15528	0	0.725	0.43028	3.35445	0.72833	1.72584	0.90028	3.34917	8.88998	0.7225	1.33056	2.45084	0.72833	17.4714
145	72	26.8	23.4221	53	Female	nonsmokers	2	1	1.965	0	1.6888	0.2762	5.82778	4.08444	1.47861	0.264727	0.84815	8.66722	0.73436	0.540927	3.16741	4.08444	18.0425
146	90	34.3	28.3447	40	Female	exsmokers	0	1	0.935	0	0.76723	0.16778	4.68472	1.735	2.2786	0.67111	3.21639	7.97805	0.31917	0.83889	3.04583	1.735	17.1333
147	92	41.2	26.5338	53	Female	exsmokers	0	1	4.30333	1.18009	2.34454	0.778703	6.31843	4.66175	1.46444	0.19222	1.18963	4.2288	0.0451867	0.970923	3.80898	5.84185	16.0854
148	81	12.9	22.1453	44	Male	smoker_daily or sometimes	1	2	3.79028	0.509445	1.94826	1.33257	4.56653	1.66938	2.31361	0.583545	1.92097	5.3841	0.0738875	1.91611	4.26187	2.17882	15.7358
149	94	20.3	23.9249	50	Male	exsmokers	10	2	4.02472	0.53361	2.71806	0.77306	3.03333	0.82806	1.87333	0.33195	2.14056	7.87416	0.14389	1.10501	4.59139	1.36167	17.2167
150		50.2	35.2217	28	Female	nonsmokers	0	2.5	2.09917	0.55139	1.29167	0.25611	2.74861	0	2.51945	0.22917	2.65473	8.54501	0.17112	0.48528	3.81112	0.55139	16.2186
151	101	38	26.3656	44	Female	nonsmokers	0	3	0.9075	0.52444	0.25583	0.12722	4.40583	0	3.60279	0.80306	2.78362	10.1272	0.15917	0.93028	3.85862	0.52444	18.3834
152	87	35.1	28.3737	47	Female	nonsmokers	0	1	0.979585	0.25389	0.58014	0.145555	4.57681	1.71042	2.03125	0.83513	2.97652	8.87139	0.72069	0.980685	2.61139	1.9643	18.125
153		32.9	31.6753	41	Male	smoker_daily or sometimes	20	2.5	0.886943	0	0.744073	0.14287	3.81584	2.43351	1.05732	0.324997	2.73519	7.30112	0.07667	0.467867	1.80139	2.43351	14.8158
154		43.1	29.0657	42	Female	smoker_daily or sometimes	0	3	0.835695	0	0.588615	0.24708	5.49264	3.63042	1.58931	0.272915	2.10264	8.6582	0.25097	0.519995	2.17793	3.63042	17.3401
155		16.4	23.9506	23	Male	nonsmokers	0	3.5	2.58593	0	1.35491	1.23102	2.84639	0.17287	1.62194	1.05158	2.46713	7.19074	0.15546	2.2826	2.97685	0.17287	15.2456
156	102	24.1	26.0044	51	Male	nonsmokers	17	1	3.90713	1.85602	1.60815	0.442967	4.26713	1.54453	2.25425	0.468337	1.91917	4.17676	0.123153	0.911303	3.86241	3.40055	14.3933
157	93	23.7	28.6288	48	Male	exsmokers	2	1	3.48694	0	2.33269	1.15426	5.17546	3.52324	1.32889	0.323337	2.02334	5.78926	0.24426	1.47759	3.66157	3.52324	16.7193
158	100	29.3	27.1178	43	Male	nonsmokers	10	1	1.27209	0	1.13125	0.14083	6.75888	2.73625	3.68083	0.3418	1.32014	5.41653	0.017775	0.48263	4.81208	2.73625	14.7854
159	99	25	27.0641	58	Male	exsmokers	2	3	3.7825	1.0541	2.36243	0.365972	6.79521	4.23243	2.30395	0.25882	1.69493	3.55173	0.0673625	0.624792	4.66639	5.28653	15.8917
160	97	27	27.4587	54	Male	smoker_daily or sometimes	25	1	2.59361	0.79556	1.64778	0.15029	4.01388	0.57806	2.69221	0.7436	1.44722	7.32945	0.0325	0.89389	4.33999	1.37362	15.4167
161	82	15	21.7365	54	Male	exsmokers	5	2	0.869097	0	0.65632	0.21278	4.57673	1.33903	2.78403	0.45368	2.63965	8.35055	0.262362	0.66646	3.44035	1.33903	16.6984
162		33.7	27.6817	63	Male	nonsmokers	3	2	1.50111	0.238195	0.962015	0.300907	5.51	2.2668	2.74799	0.495208	1.82368	6.33514	0.189725	0.796115	3.71	2.505	15.3597
163	102	42.6	32.793	40	Female	exsmokers	5	1	1.15146	0.257777	0.586113	0.307567	5.16361	2.3909	2.29021	0.482505	1.49507	7.38458	0.05326	0.790072	2.87632	2.64868	15.248
164	93	44.4	29.0318	58	Female	smoker_daily or sometimes	3	2	5.81417	0	4.41297	1.40121	5.59	3.22333	1.96602	0.40065	0.983613	3.96528	0.210097	1.80186	6.37899	3.22333	16.5632
165		22	25.9753	49	Male	exsmokers	5	2.5	0.89037	0.171297	0.496203	0.22287	6.92825	4.04361	2.64713	0.237497	1.87417	6.73954	0.09037	0.460367	3.14334	4.21491	16.5227
166		29.1	20.6533	46	Female	nonsmokers	0	1	1.88791	0.391945	1.14138	0.354585	5.81583	5.09569	0.39486	0.325285	1.96444	6.73889	0.397915	0.67987	1.53624	5.48764	16.805
167	74	30.9	22.9481	28	Female	smoker_daily or sometimes	2	4	4.2193	0.977847	2.44605	0.795415	5.22222	1.75653	2.80959	0.656117	1.99153	4.6466	0.0740275	1.45153	5.25563	2.73438	16.1537
168	108	29.8	30.6043	37	Male	exsmokers	0	3	3.93153	3.455	0.320415	0.15611	4.76584	1.44361	2.58805	0.73416	1.74028	3.83792	0.748755	0.89027	2.90847	4.89861	15.0243
169	90	33.1	22.2041	44	Female	smoker_daily or sometimes	0	3	6.9712	0.33	5.85361	0.78759	6.6412	3.05333	2.98574	0.60213	0.740553	1.67065	0.02574	1.38972	8.83935	3.38333	16.0493
170	96	39.3	25.2131	42	Female	exsmokers	0	4	0.680835	0	0.58874	0.09208	7.48278	4.75723	2.19889	0.526665	1.31292	6.71807	0.10305	0.618745	2.78763	4.75723	16.2976
171	88	33	22.5981	61	Female	smoker_daily or sometimes	2	1	0.575923	0	0.490557	0.0853733	4.36241	1.43111	2.02408	0.907227	1.72426	10.3662	0.388057	0.9926	2.51463	1.43111	17.4169
172	85	16.7	25.7255	35	Male	smoker_daily or sometimes	2	3	3.13583	0	2.07342	1.06241	5.84352	2.3213	2.9475	0.574723	1.35732	5.21823	0.08555	1.63713	5.02092	2.3213	15.6405
173	94	39.9	28.6501	51	Female	nonsmokers	7	2	3.53574	0	1.55111	1.98464	6.96028	4.00055	2.31769	0.642043	1.10732	5.38352	0.08509	2.62668	3.8688	4.00055	17.0719
174	98	21.9	27.1739	44	Male	smoker_daily or sometimes	1	1	1.35222	0	0.72889	0.623335	5.53153	3.35459	1.63014	0.54681	1.97819	8.13695	0.363055	1.17014	2.35903	3.35459	17.3619
175	121	34	33.2085	58	Male	nonsmokers	1	1	4.64639	1.54315	2.61852	0.484723	6.40825	3.99546	1.95852	0.454257	1.68788	4.15602	0.10139	0.93898	4.57704	5.53861	16.9999
176		18.8	23.597	37	Male	smoker_daily or sometimes	15	3	1.78352	0	0.850927	0.932593	2.77121	0.57213	1.22361	0.975467	2.12223	8.13241	0.116387	1.90806	2.07454	0.57213	14.9257
177	88	22.4	24.5089	59	Male	exsmokers	15	3	2.5968	0	1.90166	0.695145	5.98445	0.52597	4.50875	0.949715	1.30708	8.14709	0.197775	1.64486	6.41041	0.52597	18.2332
178		28.5	28.0571	45	Male	exsmokers	15	2.5	2.6713	0	1.56176	1.10954	3.41685	0.758797	1.98223	0.67583	2.12018	8.07991	0.0477767	1.78537	3.54398	0.758797	16.336
179	102	20.2	25.8601	56	Male	smoker_daily or sometimes	1	3	5.10639	0.736577	3.80574	0.564073	5.84851	2.62204	2.7188	0.50769	2.56407	3.86658	0.0796333	1.07176	6.52454	3.35861	17.4652
180	108	25.4	26.7869	53	Male	smoker_daily or sometimes	14	4	7.33541	1.16653	4.10632	2.06257	2.76111	0.46972	2.03549	0.2559	1.67285	4.91431	0.266807	2.31847	6.14181	1.63625	16.9505
181		54.2	43.764	32	Female	nonsmokers	0	2.5	0.794257	0	0.63926	0.155	6.10815	2.59639	2.90519	0.60657	2.15546	7.96602	0.06278	0.76157	3.54445	2.59639	17.0867
182	113	47.5	36.6498	49	Female	smoker_daily or sometimes		1	2.16083	0	1.50723	0.65361	5.41111	2.21833	2.40027	0.79251	1.75721	8.10195	0.05806	1.44612	3.9075	2.21833	17.4892
183		23.8	29.6487	19	Male	nonsmokers	25	3	4.40833	2.95805	1.18916	0.26112	2.65944	0.5975	1.93055	0.13139	1.28806	2.77861	0.02389	0.39251	3.11971	3.55555	11.1583
184		43	31.717	52	Female	smoker_daily or sometimes	3	2.5	0.688263	0.134793	0.455137	0.0983375	6.105	2.95986	2.67556	0.469585	2.01785	7.4825	0.08083	0.567922	3.13069	3.09466	16.3744
185	99	22.5	28.0461	45	Male	nonsmokers	2	1	3.98352	0.184723	3.1788	0.620003	6.34361	3.11981	2.81046	0.413333	1.15685	6.02713	0.0337933	1.03334	5.98926	3.30454	17.5449
186	87	19.4	23.2438	29	Male	exsmokers	0	4	3.45861	0.459305	2.33514	0.66417	4.73861	1.33403	2.92389	0.4807	1.405	5.28681	0.01986	1.14487	5.25903	1.79333	14.9089
187	108	28	32.1466	45	Male	nonsmokers	0	1	3.31287	0	1.17963	2.13324	6.42194	1.81852	3.89111	0.712317	1.83982	3.93815	0.0959267	2.84556	5.07073	1.81852	15.6087
188	78	13.7	21.7982	31	Male	exsmokers	0	1	3.15342	0.18852	2.12973	0.835183	3.94926	0.79037	2.55843	0.60046	1.94713	5.86037	0.03935	1.43564	4.68815	0.97889	14.9495
189	121	51.7	41.9453	46	Female	exsmokers	0	1	2.17111	1.47722	0.53917	0.15472	7.25833	4.94958	1.92236	0.386385	1.7307	7.87014	0.21903	0.541105	2.46153	6.4268	19.2493
190		20.1	26.9291	45	Male	nonsmokers	5	3.5	2.95277	0	1.77556	1.17722	4.68805	3.07993	1.41612	0.192015	1.42757	6.63403	0.181875	1.36924	3.19167	3.07993	15.8843
191	82	11.9	21.4279	39	Male	nonsmokers	1	1	2.94537	0	1.97759	0.96778	3.2237	0.384813	1.87389	0.965	2.20176	6.21028	1.15092	1.93278	3.85148	0.384813	15.732
192	66	19.8	19.1854	29	Female	smoker_daily or sometimes		1	0.95361	0	0.61972	0.33389	6.92723	3.18361	2.30138	1.44222	1.54472	9.16528	0.42249	1.77611	2.9211	3.18361	19.0133
193	94	20.2	21.7982	50	Male	smoker_daily or sometimes	20	3	3.45653	0.359793	2.50236	0.594375	6.7025	4.03882	2.39694	0.266735	1.05598	5.00757	0.0550025	0.86111	4.8993	4.39861	16.2776
194	68	23.1	20.1348	48	Female	smoker_daily or sometimes	4	3	1.95917	0.542775	1.35709	0.05931	5.35737	3.22861	1.6368	0.49195	2.55375	7.52417	0.10027	0.55126	2.99388	3.77138	17.4947
195	111	46.4	30.3233	46	Female	nonsmokers	4	3	0.651573	0	0.605	0.0465733	6.37491	3.58991	2.49852	0.28648	1.17667	7.80694	0.0245367	0.333053	3.10352	3.58991	16.0346
196		27.6	32.8306	47	Male	nonsmokers	0	3.5	2.96924	0.810208	1.46201	0.697018	5.41556	3.25701	1.87098	0.287573	1.4025	5.62139	0.108817	0.98459	3.33299	4.06722	15.5175
197	96	21.9	25.849	49	Male	smoker_daily or sometimes	5	3	3.20954	0.7	1.68806	0.821483	5.48898	1.46324	3.22166	0.80408	1.99	5.79916	0.0604633	1.62556	4.90972	2.16324	16.5481
198	95	22	29.3962	49	Male	nonsmokers	10	1	0.546945	0	0.511805	0.03514	6.17195	3.08792	2.71055	0.373475	2.88416	6.46334	0.11708	0.408615	3.22236	3.08792	16.1835
199	97	38.7	28.9361	52	Female	smoker_daily or sometimes	7	3	0.92611	0	0.358613	0.5675	8.00722	3.72509	3.51343	0.768703	1.91268	7.69916	0.235003	1.3362	3.87204	3.72509	18.7802
200			22.3094	34	Male	smoker_daily or sometimes	8	3.5	2.55375	0.33729	1.09319	1.12326	5.74458	2.52618	2.66347	0.554932	2.99591	5.11361	0.190142	1.6782	3.75667	2.86347	16.598
201		28.4	22.6474	50	Female	nonsmokers	7	1	0.662985	0	0.47451	0.18847	5.0684	2.42229	2.11757	0.52854	2.43229	7.65791	0.414378	0.71701	2.59208	2.42229	16.236
202	95	39	27.5134	46	Female	smoker_daily or sometimes	5	3	1.92926	0.635927	0.800923	0.49241	6.42167	3.2375	2.26898	0.91518	2.08879	6.26991	0.0707433	1.40759	3.0699	3.87343	16.7804
203	86	20.6	24.2023	50	Male	exsmokers	15	1	3.80111	0	2.73583	1.06528	4.72167	0.87917	3.40416	0.43832	1.18527	3.69695	0.11	1.5036	6.13999	0.87917	13.515
204	105	28.8	33.2085	35	Male	nonsmokers	4	2	4.07722	0.280555	2.47959	1.31708	3.96306	3.11584	0.530555	0.31666	2.49013	6.25111	0.39348	1.63374	3.01014	3.39639	17.175
205		45.1	37.7413	46	Female	exsmokers	0	3.5	0.804652	0	0.619933	0.184722	5.84278	2.12056	3.10625	0.615978	2.06195	8.14139	0.0454825	0.8007	3.72619	2.12056	16.8962
206	80	28.3	24.3046	49	Female	smoker_daily or sometimes	0	2	2.16176	1.03898	0.72537	0.397417	3.30287	0.749073	2.07101	0.482773	2.20454	7.72778	0.0577733	0.88019	2.79638	1.78805	15.4547
207	99	23.7	30.0926	37	Male	nonsmokers	2	3	1.68618	0.277918	1.23653	0.171732	4.9584	1.55334	2.53486	0.870208	2.10458	5.30319	0.25528	1.04194	3.77138	1.83125	14.3076
208	87	34.2	24.9199	43	Female	exsmokers	1	1	6.95375	1.67944	4.28167	0.992635	2.59625	1.23667	0.913055	0.446535	1.20862	4.86792	0.304035	1.43917	5.19472	2.91611	15.9306
209	113	43	35.8377	51	Female	nonsmokers	1	1	1.67194	0	1.3389	0.33306	3.22972	0.71361	2.09166	0.42444	4.49389	7.83054	0.20778	0.7575	3.43056	0.71361	17.4339
210		21.9	26.8122	56	Male	nonsmokers	10	3.5	1.57657	0.173057	0.902593	0.500927	7.94907	1.72306	5.34945	0.876573	1.45259	6.31342	0.21935	1.3775	6.25204	1.89611	17.511
211	103	43	33.5938	41	Female	smoker_daily or sometimes	0	2	2.52375	0.776737	1.48521	0.261807	4.04903	1.82062	1.53174	0.696668	1.80625	6.09923	0.0973625	0.958475	3.01695	2.59736	14.5756
212		24.7	27.8994	48	Male	nonsmokers	3	3.5	2.09083	0	0.82417	1.26667	5.77222	2.43278	2.72999	0.60944	1.55889	6.47612	0.18167	1.87611	3.55416	2.43278	16.0797
213	107	32.6	34.0636	46	Male	smoker_daily or sometimes	2	1	1.67764	0.358335	1.12069	0.19861	8.62222	2.58903	5.07667	0.95653	1.46597	5.67569	0.054865	1.15514	6.19735	2.94736	17.4964
214		27.8	29.0895	62	Male	exsmokers	3	2	1.54223	0.29111	1.15945	0.091665	5.52819	3.80417	1.37166	0.35236	1.12486	6.24931	0.035	0.444025	2.53111	4.09527	14.4796
215		39	27.0559	52	Female	exsmokers	4	3	0.61111	0	0.55759	0.05352	4.97546	2.88407	1.6199	0.47148	3.04204	7.53398	0.111843	0.525	2.17749	2.88407	16.2744
216	72	24.7	22.0604	49	Female	smoker_daily or sometimes	0	1	0.49306	0	0.43222	0.06083	7.40277	5.74611	1.10138	0.55528	2.81223	7.36084	0.095	0.61611	1.5336	5.74611	18.1639
217	104	41.5	30.5243	50	Female	exsmokers	3	1	1.58889	0.591017	0.687043	0.310833	4.85269	2.63231	1.39907	0.821297	3.24852	7.69259	0.389907	1.13213	2.08612	3.22333	17.7726
218	80	14.4	21.9355	61	Female	nonsmokers	2	1	1.22722	0.487915	0.38305	0.356245	3.81264	2.58319	0.478195	0.75125	2.6611	8.08277	1.68416	1.10749	0.861245	3.07111	17.4679
219	76	14.8	20.8086	48	Male	smoker_daily or sometimes	0	3	1.58445	0	0.82046	0.76398	4.17222	0.94602	2.30667	0.919533	2.69528	6.77435	0.129537	1.68351	3.12713	0.94602	15.3558
220	90	19.1	24.3438	43	Male	nonsmokers	10	1	0.99361	0	0.790927	0.202683	3.67379	0.636483	2.58333	0.453983	1.35611	9.1137	0.160367	0.656667	3.37426	0.636483	15.2976
221		21.3	25.3395	46	Male	nonsmokers	0	2.5	1.29639	0	0.76694	0.52944	4.49791	1.52486	2.71375	0.25931	2.29097	6.50277	0.10278	0.78875	3.48069	1.52486	14.6908
222		15.3	22.4485	29	Male	nonsmokers	3	3.5	2.09592	0	1.05806	1.03787	5.29222	2.01963	2.65667	0.615927	1.82018	6.84731	0.155743	1.6538	3.71472	2.01963	16.2114
223		21.5	25.4711	42	Male	nonsmokers	4	3	4.11861	0	2.56673	1.55188	5.33667	2.86611	1.92056	0.549995	1.55187	4.93965	0.03507	2.10187	4.48729	2.86611	15.9819
224	87	15.4	23.7172	46	Male	smoker_daily or sometimes	2	1	4.72736	0	1.50486	3.2225	5.39486	1.94501	2.84999	0.599855	2.69625	3.54361	0.086385	3.82235	4.35485	1.94501	16.4485
225	77	12.5	20.5151	44	Male	nonsmokers	5	3	0.511945	0	0.384933	0.127015	5.09965	2.23889	2.13792	0.72285	1.33181	10.4963	0.327777	0.849865	2.52285	2.23889	17.7674
226		34.5	22.4913	58	Female	smoker_daily or sometimes	0	2.5	0.67486	0	0.46861	0.206255	7.92833	2.49709	4.825	0.60625	1.70194	6.64334	0.079995	0.812505	5.29361	2.49709	17.0285
227	69	26	20.8209	59	Female	nonsmokers	0	1	1.42729	0.57764	0.68764	0.162015	4.90646	1.93034	2.36007	0.61604	2.25285	7.2416	0.232153	0.778055	3.04771	2.50798	16.0603
228	114	30	34.3396	46	Male	nonsmokers	3	3	2.97028	0.343147	2.38407	0.243053	6.44907	4.03722	2.03852	0.373337	1.32972	5.62648	0.0401867	0.61639	4.42259	4.38037	16.4157
229	78	30.2	23.9512	35	Female	smoker_daily or sometimes	5	1	2.85972	1.87805	0.67278	0.30888	6.38223	2.53472	3.02666	0.82083	1.55972	5.65918	0.04111	1.12971	3.69944	4.41277	16.502
230	111	28.4	32.1458	43	Male	nonsmokers	1	2	9.70472	5.55167	3.10666	1.04639	3.43778	1.58472	1.57361	0.27945	0.92389	2.81057	0.15222	1.32584	4.68027	7.13639	17.0292
231	82	34		43	Female	nonsmokers	7	1	1.68681	0	1.40528	0.281525	4.37638	1.16403	2.40028	0.81208	3.11028	6.12166	0.111525	1.0936	3.80556	1.16403	15.4067
232		19	24.1633	29	Male	exsmokers	0	3.5	1.55597	0	0.7868	0.769165	3.89527	2.30222	1.30292	0.290135	2.18361	8.99389	0.28486	1.0593	2.08972	2.30222	16.9136
233	85	40.3	26.2917	54	Female	nonsmokers	5	1	6.72958	0.34493	5.24014	1.14452	4.91104	3.54424	1.09313	0.273678	0.954303	3.26916	0.0359675	1.4182	6.33327	3.88917	15.9001
234	86	33.5	23.7228	54	Female	smoker_daily or sometimes	3	1	6.69565	2.48694	3.63481	0.57389	5.63241	2.37722	2.70287	0.55231	0.943983	2.76787	0.0194433	1.1262	6.33769	4.86417	16.0594
235	97	41	28.6851	51	Female	nonsmokers	3	1	1.00306	0.130972	0.724097	0.147985	3.9634	1.81479	1.76889	0.37972	2.27708	7.69737	0.298542	0.527705	2.49299	1.94577	15.2395
236		21.4	25.0926	39	Male	nonsmokers	0	2.5	0.99958	0.511805	0.29875	0.18903	5.05847	2.01083	2.70264	0.34501	1.71083	7.21347	0.08722	0.53404	3.00139	2.52263	15.0696
237	99	36.5	27.5802	58	Female	exsmokers	2	1	2.07454	1.32509	0.673617	0.0758333	6.89019	3.87547	2.82769	0.187037	1.79944	6.6	0.0283333	0.26287	3.5013	5.20056	17.3925
238		17.9	25.405	21	Male	exsmokers	20	2	1.73354	0.343958	0.82278	0.566805	3.03902	0.98653	1.35625	0.69625	2.17069	7.46472	0.12701	1.26306	2.17903	1.33049	14.535
239	85	17.3	23.2872	50	Male	nonsmokers	2	1	7.49565	5.37953	1.58815	0.527963	2.75139	0.422407	1.33074	0.99824	2.03417	3.30768	0.65472	1.5262	2.91889	5.80194	16.2436
240	95	19.3	25.4876	36	Male	nonsmokers	0	4	2.77389	0	0.83083	1.94306	5.99695	2.36528	2.71722	0.914445	3.06695	5.92445	0.2432	2.8575	3.54805	2.36528	18.0054
241	78	31.3	25.5132	47	Female	nonsmokers	4	1	1.59806	0.289305	1.08528	0.22347	5.50903	0.96833	3.60806	0.93264	2.46514	8.03402	0.100565	1.15611	4.69334	1.25763	17.7068
242	103	41.9	33.5007	54	Female	smoker_daily or sometimes	1	3	1.16667	0	0.664907	0.501763	6.18509	3.83371	1.64426	0.707133	2.31722	8.24342	0.0426833	1.2089	2.30917	3.83371	17.9551
243		33.3	38.3106	21	Male	nonsmokers	0	2	2.60125	0.58333	1.23986	0.778055	4.3032	2.99514	1.19042	0.117635	1.57875	6.11612	0.365695	0.89569	2.43029	3.57847	14.965
244	95	38.7	32.2359	45	Female	exsmokers	0	1	2.44666	0	2.09626	0.350415	5.02528	3.45431	1.18792	0.383055	1.06583	5.41736	0.04139	0.73347	3.28418	3.45431	13.9965
245	87	19.4	23.6203	38	Male	nonsmokers	7	1	2.61676	0.21926	2.17268	0.22481	5.73685	2.28898	2.84583	0.60204	1.47491	5.8689	0.07546	0.82685	5.01852	2.50824	15.7729
246	97	24.1	27.7769	25	Male	nonsmokers	5	2	3.83111	0.57306	3.15833	0.09972	5.77805	2.75639	2.38889	0.63278	1.385	2.98001	0.48583	0.7325	5.54722	3.32945	14.46
247	88	17.6	24.334	43	Male	smoker_daily or sometimes	10	4	3.4093	0.86375	2.31111	0.23445	4.02097	2.93987	0.884305	0.19681	1.34597	5.55736	0.05417	0.43126	3.19542	3.80362	14.3878
248		20	23.7654	45	Male	smoker_daily or sometimes	6	2.5	2.0888	0.167037	1.12065	0.801107	5.89121	1.78166	3.21408	0.895463	2.03398	5.43	0.117777	1.69657	4.33473	1.9487	15.5618
249		16.8	23.1173	45	Male	nonsmokers	2	3	5.34625	1.38194	3.55348	0.410835	6.49152	3.74208	2.35445	0.394995	1.27459	5.70041	0.046255	0.80583	5.90793	5.12402	18.859
250	72	26.2	18.7109	49	Female	smoker_daily or sometimes	3	2	1.86806	0	0.40472	1.46333	7.40889	4.92555	1.82278	0.66055	1.76001	3.2175	0.07667	2.12388	2.2275	4.92555	14.3311
251	93	25.3	25.0473	55	Male	exsmokers	5	1	0.888613	0.16676	0.516663	0.20519	7.88212	5.4938	2.12074	0.267587	1.07121	7.33463	0.593053	0.472777	2.63741	5.66056	17.7696
252	67	18.5	22.213	56	Female	nonsmokers	0	1	1.76111	1.04444	0.401598	0.31507	6.34625	3.60528	2.03062	0.710345	2.04944	7.20403	0.0803475	1.02542	2.43222	4.64972	17.4412
253	102	41.8	35.7947	33	Female	nonsmokers		1	2.52	0.50778	1.42973	0.5825	5.12222	0	4.41111	0.71111	3.12306	5.74917	0.05	1.29361	5.84084	0.50778	16.5645
254	78	16	27.3438	46	Male	exsmokers	4	2	2.86826	0.92847	1.46542	0.474373	4.99166	2.85014	1.73208	0.409445	1.89591	5.56631	0.128683	0.883817	3.1975	3.77861	15.4508
255		25.7	28.2077	49	Male	exsmokers	15	2.5	2.10917	0	1.87042	0.23875	6.97778	4.08847	2.58167	0.30764	1.24292	6.96972	0.211525	0.54639	4.45209	4.08847	17.5111
256	103	41.8	28.699	53	Female	nonsmokers	0	2	1.79037	0	1.60231	0.188053	6.96695	4.10907	2.5063	0.35157	1.59398	4.16361	0.08333	0.539623	4.10861	4.10907	14.5982
257		28.6	21.8871	37	Female	smoker_daily or sometimes	0	2.5	2.0215	0.472224	1.37689	0.172388	5.15494	2.84028	2.07001	0.244668	1.58006	5.72201	0.381222	0.417056	3.4469	3.3125	14.8597
258		26.6	30.4949	38	Male	smoker_daily or sometimes	6	4	2.88104	0.50354	2.04827	0.329237	5.49986	1.92292	2.92666	0.65028	3.23882	4.48452	0.207503	0.979517	4.97493	2.42646	16.3117
259	84	11.6	21.2228	25	Male	exsmokers	6	3	0.670835	0	0.43653	0.234305	5.11028	1.96181	2.65014	0.498335	2.27388	5.50652	0.13597	0.73264	3.08667	1.96181	13.6975
260		22.4	26.7643	44	Male	nonsmokers	0	3.5	3.24958	0.30271	2.3007	0.646182	5.13187	3.05743	1.73486	0.339582	1.90993	5.87771	0.118197	0.985765	4.03556	3.36014	16.2873
261		19.4	18.7962	40	Female	nonsmokers	1	2	0.623888	0	0.56132	0.0625675	5.03722	3.64729	1.05403	0.335903	1.08632	7.67707	0.149095	0.39847	1.61535	3.64729	14.5736
262		27.3	24.5399	46	Female	nonsmokers	0	2.5	0.446203	0	0.238427	0.20778	6.18269	4.235	1.50343	0.444263	2.23259	6.94889	0.137407	0.652043	1.74185	4.235	15.9478
263		20.9	23.3887	61	Male	nonsmokers	0	4	3.26944	1.39935	1.60074	0.269353	7.86278	4.0788	3.24408	0.539907	1.04546	6.1951	0.0560133	0.80926	4.84482	5.47816	18.4288
264	86	21.2	23.8624	58	Male	nonsmokers	0	2	2.87847	0	0.08	2.79847	4.73944	2.07389	2.23028	0.435275	1.76306	5.90389	0.178615	3.23375	2.31028	2.07389	15.4635
265	108	45.8	33.9125	47	Female	nonsmokers	0	1	0.599445	0	0.551735	0.04771	6.60729	1.70527	4.08528	0.81674	1.49993	6.97284	0.02444	0.86445	4.63702	1.70527	15.7039
266		17.5	24.9337	23	Male	exsmokers	0	3.5	2.2407	0	1.29417	0.946525	5.74778	2.78861	2.4	0.559165	1.83486	6.3925	0.357225	1.50569	3.69417	2.78861	16.5731
267	107	45.5	31.7739	54	Female	smoker_daily or sometimes	0	4	1.39625	0	1.16639	0.229862	4.01375	2.07618	1.31973	0.617852	2.38326	8.73347	0.313683	0.847715	2.48611	2.07618	16.8404
268	89	36.7	25.7117	59	Female	exsmokers	3	1	2.19076	0	1.83374	0.357015	6.57452	3.33452	2.74222	0.49778	2.36354	4.42118	0.47611	0.854795	4.57597	3.33452	16.0261
269		15	23.0825	20	Male	smoker_daily or sometimes	3	3	2.45292	0	1.22889	1.22403	4.5618	1.41347	2.47667	0.671665	2.62055	5.60764	0.0907	1.8957	3.70556	1.41347	15.3336
270	87	36.3	27.5982	49	Female	nonsmokers	1	1	6.35938	3.37139	2.91298	0.0749975	5.28979	3.72347	1.27251	0.293815	0.723267	3.25195	0.223195	0.368813	4.18549	7.09486	15.8476
271	83	10.9	20.7564	38	Male	smoker_daily or sometimes	30	2	2.77472	0	1.05583	1.71889	7.35584	0.77722	4.92417	1.65445	2.74333	4.98805	0.26834	3.37334	5.98	0.77722	18.1303
272	87	29.3	24.7409	51	Female	nonsmokers	3	2	2.63574	0.354723	2.05065	0.230367	4.7725	1.40223	3.04176	0.32851	1.70213	8.16491	0.0405533	0.558877	5.09241	1.75695	17.3158
273	92	26.4	26.9598	38	Male	exsmokers	2	1	0.654307	0	0.539165	0.11514	5.70146	3.19514	2.00327	0.503053	1.47896	8.92653	0.168268	0.618193	2.54244	3.19514	16.9295
274		17.5	23.3135	46	Male	exsmokers	0	4	1.45852	0.18176	0.815833	0.460923	5.28953	2.67796	2.31666	0.29491	1.78834	6.67769	0.40787	0.755833	3.1325	2.85972	15.6219
275		27.4	27.9196	49	Male	exsmokers	1	3.5	2.73213	0	2.08723	0.64491	5.0226	2.50695	1.45694	1.05871	2.05185	6.77277	0.28158	1.70362	3.54417	2.50695	16.8609
276		23.2	24.6904	57	Male	exsmokers	25	4	1.56861	0.25014	1.23847	0.08	5.245	2.44486	2.6375	0.16264	2.13708	7.52722	0.208605	0.24264	3.87598	2.695	16.6865
277		23	25.5593	25	Female	smoker_daily or sometimes	0	3.5	0.829443	0	0.612148	0.21729	6.30535	2.58514	2.98007	0.740137	1.59465	7.87029	0.125205	0.957427	3.59222	2.58514	16.7249
278	99	26	27.1731	48	Male	nonsmokers	2	1	1.72236	0.127848	1.13861	0.4559	7.30452	4.66965	2.27563	0.359235	1.91444	5.32875	0.1302	0.815135	3.41424	4.7975	16.4003
279	102	41.4	30.6336	47	Female	exsmokers	0	1	2.52111	0	2.01084	0.510275	8.19569	3.46167	3.97292	0.761115	1.33403	6.05194	0.011945	1.27139	5.98376	3.46167	18.1147
280		8.6	18.9061	21	Male	smoker_daily or sometimes	2	2.5	1.5125	0	0.83388	0.67861	5.36944	2.63861	2.39028	0.34055	2.56778	6.33721	0.10667	1.01916	3.22416	2.63861	15.8936
281	84	15.6	24.3242	34	Male	smoker_daily or sometimes	0	4	3.47278	0.33222	2.29528	0.84528	6.04541	2.37611	2.66389	1.00542	1.2311	5.9375	0.016945	1.8507	4.95917	2.70833	16.7037
282	60	5	16.2274	39	Female	smoker_daily or sometimes	0	1	2.13759	0.205833	0.5175	1.41426	3.72435	1.55241	1.28158	0.890373	1.5013	7.54732	0.174437	2.30463	1.79908	1.75824	15.085
283	86	17.4	22.6167	41	Male	nonsmokers	2	3	1.62648	0.171667	0.81167	0.643147	5.4	2.58102	2.02546	0.79352	1.6963	7.82287	0.05537	1.43667	2.83713	2.75269	16.601
284		34.4	25.1486	48	Female	exsmokers	2	3.5	0.86625	0.26	0.513475	0.09278	5.13305	2.91222	1.86403	0.356805	2.99917	5.91639	0.081115	0.449585	2.37751	3.17222	14.996
285	95	17.6	25.7255	41	Male	exsmokers	3	2	0.993427	0	0.808703	0.184723	3.44268	0.704537	2.00583	0.73231	1.85426	9.05417	0.114907	0.917033	2.81454	0.704537	15.4594
286	102	42.6	28.8519	43	Female	smoker_daily or sometimes	0	1	1.33264	0	0.920555	0.41208	4.69875	1.89306	1.92111	0.884585	3.09194	7.44069	0.877365	1.29667	2.84166	1.89306	17.4414
287		17.4		18	Male	nonsmokers	0	2.5	2.41342	0.19398	1.49389	0.725557	5.5388	2.73518	2.05342	0.750187	2.12138	4.78714	0.176107	1.47574	3.54731	2.92916	15.0368
288	107	43.2	33.834	23	Female	nonsmokers	8	2	3.04407	0	1.9351	1.10898	5.00667	2.97991	1.66445	0.362313	1.13704	7.60231	0.05018	1.4713	3.59955	2.97991	16.8403
289		31.4	34.718	39	Male	exsmokers	1	2.5	1.5166	0	1.15632	0.360278	6.43764	2.7741	3.25298	0.410552	2.58104	5.48618	0.124033	0.77083	4.4093	2.7741	16.1455
290	96	42.7	26.9274	57	Female	smoker_daily or sometimes	0	2	0.596297	0	0.537687	0.0586133	4.4812	2.10861	1.96175	0.41083	1.80297	10.0385	0.15426	0.469443	2.49944	2.10861	17.0732
291	121	32.2	32.5577	53	Male	exsmokers	25	3	0.92257	0	0.596945	0.32563	5.56785	2.40354	2.4909	0.673405	1.65368	6.61132	0.06403	0.999035	3.08785	2.40354	14.8194
292		38.1	27.8001	52	Female	exsmokers	7	3.5	1.10565	0	0.87528	0.23037	6.11528	3.03815	2.52278	0.55435	2.97398	6.95925	0.266853	0.78472	3.39806	3.03815	17.421
293	113	45.1	35.3605	62	Female	nonsmokers	0	1	2.52833	0.66306	1.62806	0.23722	7.07861	3.58472	3.09445	0.39944	1.77055	6.90223	0.05028	0.63666	4.72251	4.24778	18.33
294	72	27	23.1473	57	Female	exsmokers	0	1	2.36194	0	1.82083	0.54111	5.59861	3.72815	1.45046	0.420007	2.11667	7.13647	0.04944	0.961117	3.2713	3.72815	17.2631
295	97	23	24.3767	43	Male	nonsmokers	15	3	3.21972	0.73472	1.64084	0.84416	6.66028	3.29667	3.03639	0.32722	2.31223	4.98694	0.06972	1.17138	4.67723	4.03139	17.2489
296			31.2213	39	Female	smoker_daily or sometimes		1	1.24028	0	0.98973	0.25056	4.97889	4.02694	0.74944	0.2025	1.60945	4.62	0.03917	0.45306	1.73917	4.02694	12.4878
297	94	25.1	27.6571	33	Male	nonsmokers	8	2	3.78519	2.35139	0.922407	0.511387	4.5413	1.74195	2.47	0.329347	1.62852	5.15046	0.107967	0.840733	3.39241	4.09334	15.2134
298	114	43.3	37.7176	55	Female	exsmokers	2	1	1.28528	0.353333	0.779627	0.152317	4.69352	2.9125	1.36222	0.418803	2.99065	4.78157	0.0448133	0.57112	2.14185	3.26583	13.7958
299	100	27.3	30.6923	51	Male				0.70315	0	0.568707	0.134443	6.75213	4.43231	2.05102	0.268797	1.70167	8.77574	0.0773133	0.40324	2.61973	4.43231	18.01
300		23.3	29.3524	44	Male	exsmokers	2	3.5	2.19278	0.53167	0.62861	1.0325	3.61667	0.75944	2.06166	0.79556	2.01194	6.77001	0.08194	1.82806	2.69027	1.29111	14.6733
301		27	29.3031	24	Male	nonsmokers	2	2.5	0.88257	0.128265	0.579788	0.174515	6.69986	3.35028	2.89687	0.452705	1.31278	8.9873	0.085275	0.62722	3.47666	3.47854	17.9678
302			27.9636	52	Male	nonsmokers	10	1	4.79435	1.87963	2.05417	0.860557	6.44611	3.36149	2.4663	0.618337	1.60769	4.89629	0.818893	1.47889	4.52047	5.24111	18.5633
303	80	24.4	22.6263	35	Female	smoker_daily or sometimes	2	3	1.04435	0	0.888053	0.156293	7.23491	3.24565	3.2062	0.78306	2.21463	7.18972	0.0736133	0.939353	4.09426	3.24565	17.7572
304		19.8	28.0247	49	Male	exsmokers	5	2.5	5.32757	2.29069	2.45465	0.582223	3.44306	1.70257	1.29375	0.446738	1.52882	5.33327	0.179097	1.02896	3.7484	3.99326	15.8118
305	110	26	31.4398	46	Male	smoker_daily or sometimes	13	2	1.03861	0	0.54083	0.49778	4.185	2.50222	0.91444	0.76833	2.88555	10.9422	0.41972	1.26611	1.45527	2.50222	19.4711
306	85	33.4	26.2696	35	Female	smoker_daily or sometimes	0	1	1.98111	0	1.61667	0.36444	5.90778	2.96528	2.56153	0.380975	1.4057	7.56653	0.034305	0.745415	4.17819	2.96528	16.8954
307	85	32.1	22.2656	51	Female	nonsmokers	3	3	0.637683	0	0.55611	0.0815733	4.55963	2.53935	1.50981	0.51046	2.87805	8.08945	0.33083	0.592033	2.06592	2.53935	16.4956
308		18	22.6627	56	Male	smoker_daily or sometimes	6	2.5	2.80278	0.52444	0.73972	1.53861	6.16416	3.81389	0.88333	1.46695	0.89584	6.42333	0.45251	3.00556	1.62305	4.33833	16.7386
309			34.8483	58	Female	nonsmokers		1	1.41028	0.583335	0.64639	0.180555	5.81667	3.31208	2.15403	0.35055	2.31042	6.19736	0.313475	0.531105	2.80042	3.89542	16.0482
310	67	23.5	21.7555	36	Female	smoker_daily or sometimes	4	1	5.28945	0.433613	3.65278	1.20305	3.89509	1.85528	1.58713	0.452687	1.9513	5.23407	0.0924033	1.65574	5.23991	2.28889	16.4623
311	72	28.2	19.487	49	Female	nonsmokers	0	2	1.09902	0	0.973475	0.125558	3.03972	1.20709	1.39285	0.439793	1.01778	11.7101	0.25292	0.56535	2.36632	1.20709	17.1196
312		29.8	31.7284	23	Male	nonsmokers	1	2.5	1.97491	0	0.96676	1.00815	4.88935	1.78333	2.81223	0.29379	2.50685	5.29297	0.308147	1.30194	3.77899	1.78333	14.9722
313	77	32.4	24.649	40	Female	exsmokers	2	1	7.68518	6.58565	0.669257	0.43028	3.4337	1.28648	1.78657	0.360647	2.22158	4.11481	0.280643	0.790927	2.45583	7.87213	17.7359
314		46	31.5571	43	Female	smoker_daily or sometimes	0	4	1.7075	0.33787	0.356207	1.01343	6.24592	2.90241	2.78547	0.55806	2.43824	6.54768	0.0588867	1.57149	3.14168	3.24028	16.9982
315	84	34.2	20.3223	59	Female	smoker_daily or sometimes	2	1	2.10278	1.43889	0.61611	0.04778	7.635	6.15389	1.22611	0.255	0.94055	3.44971	0.06833	0.30278	1.84222	7.59278	14.1964
316	76	12.4	20.2375	34	Male	nonsmokers	8	4	5.3263	0.730463	1.25352	3.34231	5.17685	2.68222	1.60463	0.89	1.30528	5.68731	0.18009	4.23231	2.85815	3.41268	17.6758
317	117	47.2	34.1598	47	Female	exsmokers	7	2	0.94722	0	0.29306	0.65417	5.58528	3.6925	1.22751	0.66528	2.64279	8.1164	0.04528	1.31945	1.52057	3.6925	17.337
318		42	32.3468	24	Female	nonsmokers	0	3.5	2.54069	0	1.41542	1.12528	6.63458	4.78458	1.37306	0.476945	2.64069	5.14208	0.05264	1.60223	2.78848	4.78458	17.0107
319	100	46.7	35.1067	55	Female	smoker_daily or sometimes	4	1	0.652407	0.166667	0.396203	0.0895333	4.39796	2.1363	1.86962	0.392037	2.33602	10.2369	0.07704	0.48157	2.26583	2.30296	17.7004
320	100	20.9	28.0899	48	Male	nonsmokers	20	1	3.58819	0.896665	2.0193	0.67222	4.1632	1.5425	2.16778	0.45291	1.84486	6.60097	1.45972	1.12513	4.18708	2.43916	17.6569
321	84	16	20.9885	54	Male	smoker_daily or sometimes	30	1	0.46667	0	0.29389	0.17278	5.23444	1.22861	3.69805	0.30778	2.69444	8.59277	0.25112	0.48056	3.99194	1.22861	17.2394
322	84	31.9	23.8751	45	Female	nonsmokers	0	2	0.33222	0	0.23722	0.095	7.6375	1.99417	5.08611	0.55721	0.91667	8.83278	0.05139	0.65221	5.32333	1.99417	17.7706
323		26.9	21.2295	33	Female	exsmokers	0	2.5	0.989537	0.17	0.436113	0.383427	2.07047	0	1.37259	0.697873	1.68398	10.7763	0.23167	1.0813	1.80871	0.17	15.7519
324		25.6	25.5456	52	Male	nonsmokers	1	3	3.24479	1.31722	1.40618	0.52139	5.22361	3.06049	1.73368	0.429445	1.36042	7.11736	0.101595	0.950835	3.13986	4.37771	17.0478
325	112	26.3	30.1592	38	Male	nonsmokers	2	1	1.10861	0	0.83528	0.27334	3.45528	0.73417	2.15027	0.57084	2.61555	8.44	0.10806	0.84418	2.98555	0.73417	15.7275
326	92	21.3	25.0574	55	Male	nonsmokers	3	3	2.9875	0.978332	1.4716	0.53757	5.41021	2.5966	2.18598	0.627645	2.57354	5.2218	0.603055	1.16521	3.65757	3.57493	16.7961
327		37.9	33.2621	59	Male	exsmokers	1	3.5	5.94868	0.35875	4.28945	1.30048	4.06458	2.95833	0.802497	0.303743	1.0666	5.2784	0.142153	1.60423	5.09194	3.31708	16.5004
328	70	23.1	21.7969	57	Female	nonsmokers	0	1	2.55514	0	1.08722	1.46792	4.23694	2.80889	1.14542	0.28264	1.75765	6.91681	0.55514	1.75056	2.23264	2.80889	16.0217
329		25.5	24.9022	68	Male	nonsmokers	6	3.5	2.97537	0.18324	2.37537	0.416757	4.46565	2.0188	2.03297	0.413887	2.2674	4.49611	0.84907	0.830643	4.40833	2.20204	15.0536
330		25.3	27.4048	48	Male	smoker_daily or sometimes	21	3.5	1.18708	0	0.675207	0.511872	8.85326	5.45354	3.0675	0.332223	1.87382	5.58389	0.147012	0.844095	3.74271	5.45354	17.6451
331	110	45.3	38.9848	55	Female	nonsmokers	6	2	0.40139	0	0.378195	0.023195	7.36277	3.91625	2.9843	0.46222	2.09194	6.35333	0.069715	0.485415	3.3625	3.91625	16.2792
332		27.6	32.9908	26	Male	exsmokers	0	2.5	1.01778	0	0.741853	0.275927	6.62351	4.06065	2.11944	0.443427	1.34139	8.8914	0.03611	0.719353	2.8613	4.06065	17.9102
333	101	25.7	29.3772	61	Male	smoker_daily or sometimes	5	2	0.93074	0	0.823797	0.106943	9.05768	7.30648	1.53454	0.216663	1.40546	7.32	0.0488833	0.323607	2.35834	7.30648	18.7628
334	85	36.7	23.9512	56	Female	exsmokers		2	1.26764	0	0.91542	0.352225	5.15389	3.31806	1.30514	0.530695	2.0232	8.36222	0.12472	0.88292	2.22056	3.31806	16.9317
335		25.7	23.4959	39	Female	smoker_daily or sometimes	0	2.5	1.64944	0	0.98287	0.666573	4.30648	2.19704	1.61582	0.493607	1.39852	8.54712	0.105467	1.16018	2.59869	2.19704	16.007
336	109	24	28	45	Male	nonsmokers	2	2	4.52584	0.58625	3.17735	0.762225	3.16097	0.3525	2.01639	0.792085	3.83055	4.8236	0.25347	1.55431	5.19374	0.93875	16.5944
337	92	37.3	30.6544	47	Female	nonsmokers		1	2.62722	0.93611	1.47639	0.21472	5.23167	1.77028	2.59834	0.86305	2.17416	7.83861	0.10222	1.07777	4.07473	2.70639	17.9739
338	85	19.5	24.2939	37	Male	smoker_daily or sometimes	3	1	2.1859	1.23229	0.657497	0.29611	4.4141	1.59639	2.19062	0.62708	1.32812	7.05021	0.0513925	0.92319	2.84812	2.82869	15.0297
339		24	28.7037	40	Male	nonsmokers	1	2.5	3.26709	0.313335	1.66319	1.29056	3.56472	0.59903	2.45305	0.512635	1.96	7.89764	0.197775	1.8032	4.11624	0.912365	16.8872
340	86	16.8	23.261	48	Male	exsmokers	2	4	4.21139	0	1.17694	3.03445	6.95375	3.42792	2.7268	0.79903	2.0493	4.2475	0.172505	3.83348	3.90374	3.42792	17.6345
341		21.6	25.0829	40	Male	smoker_daily or sometimes	3	2.5	3.67306	0.372963	2.42852	0.87157	7.06222	3.96796	2.76686	0.327403	1.43713	3.03889	0.0713	1.19897	5.19537	4.34093	15.2826
342	85	28.8	26.1752	57	Female	exsmokers	10	1	1.09681	0	0.992225	0.104585	4.04167	1.74083	2.01458	0.286245	2.33556	9.64111	0.32681	0.39083	3.0068	1.74083	17.442
343		30		59	Male	exsmokers	1	4	1.45444	0	0.61875	0.835695	5.09444	2.10931	2.32486	0.660275	2.03098	7.56931	0.111525	1.49597	2.94361	2.10931	16.2607
344	97	39.2	27.1314	51	Female	exsmokers	12	1	1.96102	0.737777	1.06046	0.162777	5.30944	0.992317	3.9288	0.388337	2.16241	4.44157	0.182133	0.551113	4.98926	1.73009	14.0566
345		22.7	27.1172	34	Male	exsmokers	0	2.5	1.42389	0	0.91361	0.51028	4.90833	2.20278	2.11583	0.58973	2.95167	6.13334	0.12277	1.10001	3.02944	2.20278	15.54
346		35.2	28.7963	49	Male	exsmokers	10	3.5	2.40061	0.536722	0.755332	1.10855	4.531	2.33933	1.748	0.443666	2.74267	5.51578	0.491556	1.55222	2.50333	2.87605	15.6816
347	73	24.2	20.9572	30	Female	smoker_daily or sometimes	0	3	1.3712	0	0.990183	0.38102	2.59574	0.886297	0.802033	0.90741	1.6213	11.113	0.06361	1.28843	1.79222	0.886297	16.7648
348		19.1	22.913	33	Male	smoker_daily or sometimes	12	3	0.589305	0	0.297225	0.292085	7.72403	2.92611	3.86542	0.932495	2.26111	7.93445	0.093745	1.22458	4.16264	2.92611	18.6026
349		25.9	28.7527	32	Male	nonsmokers	5	2.5	1.31188	0.334585	0.662012	0.315278	5.90514	1.83792	3.48369	0.58354	1.48555	7.60979	0.081945	0.898818	4.1457	2.1725	16.3943
350	90	42.9	33.46	45	Female	nonsmokers	0	4	5.1509	0.666387	3.88298	0.601525	6.42993	4.90986	1.19549	0.324582	1.31521	3.83833	0.0318	0.926107	5.07847	5.57625	16.7662
351	108	42.1	32.8306	62	Female	exsmokers	3	1	0.97972	0	0.895555	0.084165	7.32334	4.65069	2.03777	0.634865	2.65695	6.09431	0.16305	0.71903	2.93332	4.65069	17.2174
352	79	14.9	20.7758	38	Male	smoker_daily or sometimes	3	2	3.37167	1.42416	1.52278	0.42473	7.32	4.05722	2.59389	0.66889	2.10861	4.45165	0.14001	1.09362	4.11667	5.48138	17.3919
353	94	27	25.7099	49	Male	smoker_daily or sometimes	15	3	4.52454	1.20833	2.65648	0.659717	6.09166	1.90444	3.72425	0.462963	1.47112	3.33306	0.165833	1.12268	6.38073	3.11278	15.5862
354		20.6	28.8762	39	Male	nonsmokers	25	3	2.27459	0.527775	0.925695	0.82111	4.76764	1.84292	1.61597	1.30875	0.904165	7.88861	0.90111	2.12986	2.54166	2.37069	16.7361
355		20.4	23.3518	45	Male	smoker_daily or sometimes	5	3	1.31222	0	1.01055	0.30167	5.26278	1.75278	2.80749	0.7025	1.25723	8.11999	0.09056	1.00417	3.81804	1.75278	16.0428
356		20	24.8445	30	Male	smoker_daily or sometimes	25	2	0.935	0	0.08417	0.85083	6.57361	5.21556	1.20999	0.14807	1.78251	7.45527	0.02055	0.9989	1.29416	5.21556	16.7669
357	92	23.5	24.9368	52	Male	smoker_daily or sometimes	0	3	6.43223	5.28514	0.83208	0.315005	6.48208	2.47945	3.3768	0.625835	0.85597	2.17834	0.065555	0.94084	4.20888	7.76459	16.0142
358		30.8	21.83	58	Female	smoker_daily or sometimes	14	3	1.05519	0	0.666113	0.38907	4.23657	1.12685	2.13518	0.974537	2.16805	8.5287	0.264907	1.36361	2.8013	1.12685	16.2534
359	89	21.1	25.8166	52	Male	smoker_daily or sometimes	12	1	4.44287	1.14537	2.92083	0.376667	5.09324	2.24953	2.52611	0.317593	1.2225	5.78055	0.02861	0.69426	5.44694	3.39491	16.5678
360	83	17.7	23.4207	38	Male	smoker_daily or sometimes	2	3	3.92685	0	1.82398	2.10287	4.60268	1.05824	2.86028	0.684167	2.01602	6.28	0.22889	2.78704	4.68426	1.05824	17.0544
361	105	43.3	29.7619	57	Female	nonsmokers	5	1	6.00065	0.805557	4.55074	0.64435	6.93065	4.16037	2.35343	0.41685	1.21157	3.38399	0.18556	1.0612	6.90417	4.96592	17.7124
362	72	29.2	21.5451	39	Female	nonsmokers	0	1	2.85417	0.552687	1.87296	0.42852	3.02815	0.545187	2.03129	0.451667	1.82898	8.33528	0.055	0.880187	3.90426	1.09787	16.1016
363		25.6	28.7683	54	Male	nonsmokers	6	3	3.41465	0	2.29861	1.11604	6.19528	1.93785	3.45465	0.802775	1.62403	5.02035	0.123683	1.91882	5.75326	1.93785	16.378
364			19.4708	44	Male	smoker_daily or sometimes	2	2.5	3.03416	0.264445	2.20986	0.55986	7.17361	3.6589	2.66736	0.84736	1.63584	4.72778	0.317085	1.40722	4.87722	3.92334	16.8885
365	74	15.1	20.3954	34	Female	exsmokers	3	1	0.91	0	0.641525	0.268473	6.06458	2.46819	2.73666	0.85972	1.89361	8.48729	0.0527075	1.12819	3.37819	2.46819	17.4082
366		42.8	31.0455	48	Female	smoker_daily or sometimes	0	3	0.794448	0	0.506737	0.287708	4.42201	1.47945	2.34979	0.592777	1.93499	7.6516	0.10111	0.880485	2.85653	1.47945	14.9042
367	84	41.8	29.2421	65	Female	nonsmokers	1	1	1.01713	0.192777	0.561293	0.263053	5.11537	1.54972	2.80426	0.761387	2.09732	7.06046	0.0399967	1.02444	3.36556	1.7425	15.3303
368	90	38.7	25.4028	59	Female	smoker_daily or sometimes	0	1	0.59537	0	0.511667	0.0837033	6.47963	3.74852	2.35379	0.377317	2.41074	7.43584	0.160923	0.46102	2.86546	3.74852	17.0825
369	90	19.6	24.187	38	Male	exsmokers	0	2	1.97583	0	1.05166	0.92417	5.17111	1.865	2.79195	0.51417	2.86583	5.80945	0.12666	1.43834	3.84361	1.865	15.9489
370		28.8	28.5884	31	Male	smoker_daily or sometimes	5	3	3.13077	0.155277	1.9416	1.03389	3.3725	1.14763	1.79209	0.432782	1.65652	6.45514	0.106665	1.46667	3.73368	1.30291	14.7216
371	117	33	31.7901	56	Male	smoker_daily or sometimes	3	1	2.11868	0.138195	1.42986	0.550625	6.50924	3.21799	2.82056	0.470697	3.39118	5.47437	0.0876375	1.02132	4.25042	3.35618	17.5811
372	106	46.6	26.8274	48	Female	smoker_daily or sometimes	10	3	0.783475	0.309165	0.337085	0.137225	6.09167	3.13112	2.65638	0.30417	1.22057	4.90291	0.028055	0.441395	2.99347	3.44028	13.0267
373	100	27.9	25.763	56	Male	exsmokers	15	3	2.68778	1.28824	1.11778	0.28176	5.98241	2.36009	3.08065	0.54166	2.21074	4.48408	0.02898	0.82342	4.19843	3.64834	15.394
374	78	29.6	22.1367	54	Female	smoker_daily or sometimes		4	1.08963	0	0.938147	0.15148	4.29639	0.543057	2.765	0.988333	1.70046	6.98481	0.0606467	1.13981	3.70315	0.543057	14.1319
375	100	26.4	28.1535	41	Male	nonsmokers	5	3	3.41681	0	3.16888	0.247915	5.37958	1.40667	3.56902	0.40389	2.41181	4.04445	0.054585	0.651805	6.73791	1.40667	15.3072
376	113	48.5	43.5262	56	Female	exsmokers	1	1	2.11204	1.05954	0.665927	0.386573	5.95194	3.03555	2.26556	0.650833	2.06556	7.01473	0.118147	1.03741	2.93148	4.09509	17.2624
377	109	45.6	35.2617	42	Female	smoker_daily or sometimes	0	3	2.43625	0.25597	1.77097	0.409305	6.93806	2.29208	4.10208	0.54389	2.81916	5.28972	0.07403	0.953195	5.87306	2.54805	17.5572
378	94	19.6	24.8158	33	Male	nonsmokers	0	1	2.20292	0	0.32111	1.88181	7.18541	2.74056	3.62749	0.81736	3.25181	3.29987	0.14402	2.69917	3.9486	2.74056	16.084
379		26.6	23.3594	38	Female	exsmokers	1	3.5	0.84361	0.55347	0.20986	0.08028	5.13375	1.99028	2.56528	0.578195	1.70181	5.89445	0.10209	0.658475	2.77514	2.54374	13.6757
380	102	18.4	23.9995	46	Male				0.46264	0	0.331318	0.13132	4.83833	2.18743	2.46993	0.180975	1.6273	8.79451	0.0246525	0.312295	2.80125	2.18743	15.7474
381		45.9	33.3095	56	Female	nonsmokers	0	4	0.800555	0.262915	0.432915	0.104725	4.82861	2.32694	2.14805	0.35361	3.74209	8.53389	0.15695	0.458335	2.58096	2.58986	18.0621
382		46.3	33.7225	37	Female	exsmokers	0	2.5	0.795	0	0.591945	0.203055	4.59499	1.6425	1.93904	1.01347	1.92098	6.95471	0.09014	1.21652	2.53098	1.6425	14.3558
383	90	23.2	24.0741	48	Male	smoker_daily or sometimes	20	4	1.495	0.25014	0.91889	0.325975	6.05736	1.46653	3.80277	0.788055	1.84819	7.75833	0.10097	1.11403	4.72166	1.71667	17.2598
384		31.3	28.1508	58	Male	nonsmokers	1	3	2.79875	0.695765	1.36215	0.74083	7.23611	6.09674	0.83972	0.299653	1.37951	3.92653	0.08764	1.04048	2.20187	6.7925	15.4285
385		34.3	25.0657	52	Female	nonsmokers	0	3.5	0.935277	0	0.46546	0.469817	5.00139	1.5212	2.73889	0.741293	1.6425	7.98463	0.0986067	1.21111	3.20435	1.5212	15.6624
386	86	39	26.8544	51	Female	exsmokers	0	3	4.47917	0	1.71769	2.76148	3.27278	1.39352	1.29157	0.58768	2.58056	4.70445	0.0680567	3.34916	3.00926	1.39352	15.105
387		51	39.3282	42	Female	nonsmokers	2	3.5	0.93185	0.204723	0.59426	0.132873	5.04583	2.3251	2.28889	0.431857	2.62398	6.73916	0.168797	0.56473	2.88315	2.52982	15.5096
388		15.5	22.9321	26	Male	nonsmokers	5	3	2.77028	0	1.65771	1.11257	5.14208	2.67875	2.1175	0.345833	1.4632	6.04361	0.0775675	1.4584	3.77521	2.67875	15.4967
389	121	29.9	35.3186	49	Male	exsmokers		2	8.02584	3.7757	3.35125	0.898885	7.22167	4.61389	2.19334	0.414445	0.97111	2.78042	0.047635	1.31333	5.54459	8.38959	19.0467
390		21.5	26.8385	36	Male	nonsmokers	0	2.5	2.56437	0.745903	0.833055	0.985415	6.06375	2.02188	3.20569	0.836182	2.08834	6.02437	0.229583	1.8216	4.03875	2.76778	16.9704
391		27.7	27.3027	46	Male	nonsmokers	12	3	5.41778	0.99009	3.57648	0.851203	5.80398	2.91278	2.39972	0.491483	1.57333	3.86361	0.04037	1.34269	5.9762	3.90287	16.6991
392	106	26	29.4108	57	Male	exsmokers	2	1	2.13861	0	1.66152	0.47708	6.69584	1.56042	4.31639	0.81902	1.92709	6.53528	0.08667	1.2961	5.97791	1.56042	17.3835
393	80	27	23.3355	46	Female	exsmokers	0	1	1.60444	0.199443	1.19769	0.207317	4.65694	2.15472	1.92537	0.576857	2.13213	8.75481	0.0592567	0.784173	3.12306	2.35417	17.2076
394	101	24.1	26.2232	46	Male	smoker_daily or sometimes	0	2	7.26819	5.79625	1.25424	0.21771	4.52042	2.85833	1.36583	0.296252	1.1932	3.43396	0.130278	0.513962	2.62007	8.65458	16.546
395	108	45.6	30.8997	47	Female	exsmokers	3	3	2.13299	0.29014	1.4109	0.431948	5.7891	1.80271	3.32083	0.665555	2.45222	5.87577	0.134582	1.0975	4.73174	2.09285	16.3847
396	90	36.6	26.4381	60	Female	smoker_daily or sometimes	10	2	0.68713	0	0.657963	0.0291667	5.00907	2.32148	2.22195	0.465647	2.33435	9.41629	0.0736167	0.494813	2.87991	2.32148	17.5205
397		19.4	25.7704	25	Male	nonsmokers	1	2	1.60715	0.12736	0.829862	0.64993	4.94306	2.29646	2.12674	0.519863	1.59549	6.77556	0.118125	1.16979	2.9566	2.42382	15.0394
398	79	29.3	22.0243	28	Female	smoker_daily or sometimes	2	1	1.35417	0.188147	0.99269	0.173337	4.2962	2.07445	1.79259	0.429167	2.82982	6.34158	0.38639	0.602503	2.78528	2.26259	15.2082
399	96	46	32.0499	58	Female	exsmokers	0	4	3.0075	0	1.91917	1.08833	8.45514	5.84819	2.34806	0.25889	1.24306	4.31639	0.10819	1.34722	4.26722	5.84819	17.1303
400	77	12.7	19.9286	54	Male	exsmokers	1	3	1.23731	0	0.815277	0.42204	3.87676	0.685927	2.56065	0.630187	2.70055	9.17723	0.271667	1.05223	3.37593	0.685927	17.2635
401	90	16	24.3827	49	Male	exsmokers	1	2	2.61889	2.00667	0	0.61222	3.23611	0.51583	2.11749	0.60278	2.36972	3.78389	0.08834	1.215	2.11749	2.5225	12.0969
402	97	39.6	35.2447	41	Female	nonsmokers		4	1.46598	0.40847	0.94139	0.11611	5.94055	3.28639	2.2407	0.41347	2.16805	5.06694	0.19028	0.52958	3.18208	3.69486	14.8318
403	72	12.3	20.7967	53	Male	exsmokers	0	2	2.93298	0	2.34361	0.589375	5.18215	0.458888	3.40764	1.31562	1.33549	6.59215	0.081875	1.905	5.75125	0.458888	16.1246
404	81	13.2	22.8191	24	Male	exsmokers	4	3	4.2624	1.75704	2.18694	0.318427	3.66824	0.17287	2.70092	0.79444	3.09593	4.76611	0.16926	1.11287	4.88787	1.92991	15.9619
405		45	40.4898	30	Male	nonsmokers	10	3.5	1.38112	0	0.84528	0.535835	4.25986	2.24889	1.60112	0.40986	1.48736	8.32348	0.072085	0.945695	2.44639	2.24889	15.5239
406	87	32.7	23.9361	62	Female	nonsmokers	0	1	1.00972	0.971945	0	0.037775	7.48806	3.86694	3.17458	0.44653	3.13972	7.35472	0.159725	0.484305	3.17458	4.83889	19.1519
407	104	31.8	30.9298	50	Male	nonsmokers	20	2	5.22639	1.98417	2.71944	0.52278	4.89389	1.37097	2.94514	0.577785	1.56903	5.61583	0.091665	1.10057	5.66458	3.35514	17.3968
408	95	36.6	25.6489	43	Female	exsmokers	5	3	0.750093	0	0.53602	0.214073	5.67213	1.60231	3.23352	0.836297	4.98519	5.84972	0.361477	1.05037	3.76954	1.60231	17.6186
409	70	21.7	19.983	30	Female	smoker_daily or sometimes	0	1	1.71708	0	1.19695	0.520135	4.71152	0	2.71694	1.99458	2.6482	6.54194	0.42764	2.51472	3.91389	0	16.0464
410	128	36.4	38.094	54	Male	exsmokers	12	1	3.40639	1.22944	1.73833	0.43861	3.11486	1.24833	1.48139	0.38514	2.15361	8.92515	0.087495	0.82375	3.21972	2.47778	17.6875
411		29	31.1728	29	Male	nonsmokers	1	2.5	2.92009	0.825	1.24527	0.84982	3.60657	1.33435	1.95287	0.319353	1.67843	6.21398	0.149627	1.16917	3.19814	2.15935	14.5687
412	128	38.9	45.0614	44	Male	nonsmokers	1	4	1.93278	0	0.68528	1.2475	12.2481	8.46972	3.3464	0.43195	2.00972	2.70027	0.27111	1.67945	4.03168	8.46972	19.1619
413	108	25.5	32.0062	58	Male	nonsmokers	3	1	1.72454	0.167593	1.1374	0.419537	6.07463	2.74287	2.98611	0.345643	1.9312	6.53769	0.369533	0.76518	4.12352	2.91046	16.6376
414	90	19.8	25.5247	45	Male	smoker_daily or sometimes		1	5.98518	1.3662	3.45204	1.16694	5.04213	1.94148	2.39787	0.70278	1.62565	3.58018	0.27759	1.86972	5.84991	3.30768	16.5107
415	119	51.5	43.2882	45	Female	nonsmokers	2	1	7.03778	1.74796	4.5687	0.721113	3.99268	1.48389	2.15463	0.354163	1.38509	4.61871	0.0137933	1.07528	6.72333	3.23185	17.0481
416		23.3	25.7294	43	Male	nonsmokers	12	2	4.84778	0.347317	2.62241	1.87806	3.10722	1.30768	1.41	0.389533	1.89537	3.07722	0.0725933	2.26759	4.03241	1.655	13.0002
417	92	15.5	25.679	36	Male				2.78153	0.59361	1.83555	0.352355	4.87486	1.67361	2.02153	1.17973	1.54694	6.88097	0.09444	1.53208	3.85708	2.26722	16.1787
418	88	35.7	26.6086	51	Female	nonsmokers	2	2	0.676297	0.17787	0.397037	0.10139	6.08445	3.8575	1.93379	0.293147	3.31222	8.37222	0.188513	0.394537	2.33083	4.03537	18.6337
419	92	35.9	29.6427	47	Female	exsmokers	4	1	2.67083	0	2.03389	0.63695	5.57736	2.98792	2.33375	0.25569	1.61208	4.31125	0.014165	0.89264	4.36764	2.98792	14.1857
420	87	35.5	25.3934	52	Female	smoker_daily or sometimes	7	3	0.745415	0	0.534865	0.21055	9.39556	5.18083	3.76138	0.45333	1.70388	5.28181	0.04319	0.66388	4.29625	5.18083	17.1699
421	97	22.4	30.2198	35	Male	nonsmokers	0	2	2.32778	0	1.17555	1.15222	8.32833	4.62917	2.33583	1.36333	2.08944	3.26305	0.05361	2.51555	3.51138	4.62917	16.0622
422	93	42.3	28.0404	62	Female	nonsmokers	0	1	0.600417	0	0.520905	0.0795125	6.12347	3.83438	1.97361	0.315482	1.57827	7.58451	0.121385	0.394995	2.49451	3.83438	16.0081
423		27.5	21.344	29	Female	smoker_daily or sometimes	15	2	0.746297	0	0.293427	0.45287	7.37259	3.6437	3.24157	0.487317	2.35277	7.45796	0.150647	0.940187	3.535	3.6437	18.0803
424	99	38.8	26.7818	59	Female	nonsmokers	0	1	1.23139	0	0.960965	0.270415	5.49569	1.99625	2.94444	0.555005	1.12625	7.30597	0.019585	0.82542	3.90541	1.99625	15.1789
425	103	31	30.8642	44	Male	exsmokers	12	2	5.15556	0	3.92611	1.22944	6.75999	4.12778	2.36554	0.26667	2.11138	3.0761	0.06417	1.49611	6.29165	4.12778	17.1672
426	90	36.3	26.0375	40	Female	exsmokers	0	2	1.7288	0.450463	0.970097	0.308243	3.74139	1.67009	1.28445	0.786853	2.58092	8.67481	0.291853	1.0951	2.25454	2.12056	17.0178
427	104	27.8	29.1314	52	Male	smoker_daily or sometimes	1	3	4.48902	3.45277	0.680555	0.355695	10.4387	5.87987	4.14528	0.41361	1.4182	2.71471	0.039305	0.769305	4.82583	9.33264	19.1
428	75	30.9	25.2595	37	Female	nonsmokers	1	1	3.02389	0	2.37916	0.64472	5.97805	3.65722	1.72681	0.594025	1.08376	6.72584	0.064305	1.23874	4.10597	3.65722	16.8758
429	83	15.7	22.763	33	Male	nonsmokers	6	1	1.42796	0	0.53565	0.892317	6.82315	2.76704	2.95963	1.09648	3.34861	4.79676	0.277403	1.9888	3.49528	2.76704	16.6739
430		34	32.4905	48	Male	nonsmokers	4	2	0.692222	0	0.526463	0.165762	7.51903	5.70827	1.60125	0.209512	1.37993	5.93945	0.0421525	0.375275	2.12771	5.70827	15.5728
431	100	22.3	26.1106	49	Male	nonsmokers	12	3	0.96056	0	0.72	0.24055	4.98889	0	4.46528	0.52361	2.22334	6.76917	0.09833	0.76416	5.18528	0	15.0403
432	100	27.4	29.7004	39	Male	exsmokers	5	4	2.73954	0	1.80352	0.936023	4.35009	1.6588	1.92936	0.761943	2.00787	6.47074	0.150463	1.69797	3.73287	1.6588	15.7187
433		36.5	24.2475	57	Female	nonsmokers	1	3	0.80139	0	0.618427	0.182967	5.37324	2.30714	2.75639	0.309727	2.03611	8.13861	0.0805567	0.492693	3.37482	2.30714	16.4299
434		24.8	25.7833	47	Male	nonsmokers	10	3.5	0.901113	0	0.531297	0.369817	4.7012	1.58694	2.76398	0.350273	1.63537	7.63287	0.184633	0.72009	3.29528	1.58694	15.0552
435		20.5	24.9925	40	Male	nonsmokers	5	3.5	2.00757	0	1.1	0.90757	4.29826	1.56424	2.08486	0.649168	1.82215	7.7875	0.11528	1.55674	3.18486	1.56424	16.0308
436		48.6	41.4314	32	Female	smoker_daily or sometimes	0	3	2.12542	0	1.60472	0.520695	5.22584	3.08819	1.75361	0.38403	3.51917	8.38723	0.12194	0.904725	3.35833	3.08819	19.3796
437	103	30.2	29.2633	51	Male	exsmokers	0	1	4.39361	0.264585	3.82916	0.299865	8.0775	5.78958	2.08069	0.20722	1.19361	3.30472	0.63444	0.507085	5.90985	6.05417	17.6039
438	77	25.7	23.1385	45	Female	smoker_daily or sometimes	0	3	2.09972	0.271945	1.10708	0.720695	8.03737	5.775	1.82945	0.43292	3.12028	4.63042	0.42806	1.15362	2.93653	6.04695	18.3158
439	80	30	22.9854	38	Female	nonsmokers	2	2	1.965	0	1.80195	0.16306	3.74862	1.45	1.92694	0.37167	2.39833	8.55055	0.03473	0.53473	3.72889	1.45	16.6972
440	130	29.1	41.4951	56	Male	exsmokers		2	5.28229	0.789028	3.83291	0.660348	5.61729	3.79388	1.49583	0.327568	1.03542	4.63847	0.0216675	0.987915	5.32874	4.58291	16.5951
441	114	25.9	34.084	26	Male	nonsmokers	0	2	1.58194	0	0.73695	0.845	10.2803	7.01222	2.67639	0.59167	2.28334	3.28083	0.48111	1.43667	3.41334	7.01222	17.9075
442	94	21.9	25.5077	53	Male	smoker_daily or sometimes	4	4	1.8975	0	0.97999	0.9175	4.75389	1.73028	2.65473	0.36889	1.67694	8.35277	0.40639	1.28639	3.63472	1.73028	17.0875
443		14	21.0498	29	Male	nonsmokers	10	2.5	3.08368	0.136597	1.23208	1.715	4.50493	1.24361	2.73063	0.530695	2.61736	6.88826	0.197915	2.24569	3.96271	1.38021	17.2921
444	81	30.5		43	Female	exsmokers	5	2	1.38292	0	1.22931	0.153615	4.62722	2.14472	1.96347	0.51903	1.72458	10.7443	0.22375	0.672645	3.19278	2.14472	18.7028
445	108	32.3	30.6939	56	Female	nonsmokers	0	2	2.92208	1.79931	0.52236	0.60042	9.45028	6.68236	2.27279	0.49513	1.20444	4.3482	0.00736	1.09555	2.79515	8.48167	17.9324
446	73	27.2	21.7051	41	Female	smoker_daily or sometimes	0	1	1.32167	0	1.16833	0.15333	4.58666	0.70778	3.36111	0.51778	1.40805	8.87751	0.23945	0.67111	4.52944	0.70778	16.4333
447		34.5	21.6296	59	Female	exsmokers	0	3	0.599725	0	0.524305	0.075415	6.99472	5.5293	1.30403	0.161385	1.01055	7.16708	0.06931	0.2368	1.82834	5.5293	15.8414
448		18.6	24.8282	36	Male	smoker_daily or sometimes	5	3	1.98713	0.178797	0.9062	0.90213	3.64148	1.0263	2.15575	0.459443	2.1689	7.26259	0.216293	1.36157	3.06195	1.20509	15.2764
449		48.5	39.3794	30	Female	nonsmokers	0	3	1.28083	0	1.02138	0.259445	3.04889	1.78903	1.16653	0.09333	2.93097	7.20403	0.03403	0.352775	2.18791	1.78903	14.4988
450		23.9	26.3224	57	Male	smoker_daily or sometimes	0	2.5	0.745463	0	0.68463	0.0608333	4.76741	2.76954	1.62241	0.375463	1.95491	7.67083	0.53565	0.436297	2.30704	2.76954	15.6743
451	101	39.1	30.8532	42	Female	exsmokers	2	2	0.906203	0.268797	0.561297	0.0761133	4.47019	0.909167	3.01602	0.545	1.87704	8.82223	0.20944	0.621113	3.57731	1.17796	16.2851
452	94	22	26.426	39	Male	exsmokers	10	2	4.08194	0.811182	2.76187	0.50889	4.86403	1.72111	2.62472	0.518195	1.28236	5.27598	0.0564575	1.02709	5.38659	2.53229	15.5608
453	94	25.2	26.5285	65	Male	smoker_daily or sometimes	0	2	1.0337	0	0.608607	0.425093	6.36638	1.8762	3.73019	0.760007	1.68008	8.15638	0.025	1.1851	4.3388	1.8762	17.2615
454	97	22.1	25.2322	41	Male	exsmokers	0	2	7.34056	4.26972	2.39445	0.67639	5.4275	4.48	0.59583	0.35167	1.62722	2.19722	0.06861	1.02806	2.99028	8.74972	16.6611
455	104	28.3	28.0379	52	Male	nonsmokers	10	1	1.29583	0.547707	0.626252	0.121878	5.03347	2.46278	2.16521	0.405487	1.58208	7.62889	0.427435	0.527365	2.79146	3.01048	15.9677
456	102	22.6	26.023	52	Male	smoker_daily or sometimes	0	3	1.20268	0	1.01953	0.183147	5.28778	1.67417	2.71537	0.89824	3.58555	7.27547	0.0311067	1.08139	3.73491	1.67417	17.3826
457		36.8	22.6613	41	Female	smoker_daily or sometimes	1	2.5	0.545277	0	0.461573	0.0837033	4.89935	1.99667	2.30315	0.599537	1.63871	6.92314	0.08028	0.68324	2.76472	1.99667	14.0868
458		27	30.7962	49	Male	exsmokers	6	3.5	0.684305	0	0.26361	0.420695	9.84403	7.16166	2.21195	0.47041	1.28389	5.02972	0.04819	0.891105	2.47555	7.16166	16.8901
459		36.6	27.6165	46	Female	nonsmokers	2	2.5	6.00583	3.03371	2.42213	0.55	5.58343	3.31269	1.7875	0.48324	1.08417	4.26973	0.0684233	1.03324	4.20963	6.34639	17.0116
460	79	26.7	22.8571	45	Male	exsmokers	0	2	0.98583	0	0.37056	0.61527	2.67223	0	2.12389	0.54833	1.51917	8.3825	0.98222	1.1636	2.49445	0	14.5419
461	104	27	31.2461	51	Male	exsmokers		3	3.01565	0	2.16593	0.84972	7.30611	4.68676	2.40157	0.217777	2.45296	4.15814	0.0875	1.0675	4.5675	4.68676	17.0204
462	110	30.4	31.0567	50	Male	exsmokers	0	2	4.5675	3.25195	0.87408	0.44148	5.58898	1.19926	3.80046	0.58926	1.64019	2.92157	0.128517	1.03074	4.67454	4.45121	14.8468
463	103	10	26.8225	41	Male	exsmokers	3	3	6.09972	4.80611	1.05985	0.23375	4.08972	2.46444	1.42333	0.20194	0.979585	5.12625	0.07555	0.43569	2.48319	7.27055	16.3708
464	90	16.5	23.5565	56	Male	smoker_daily or sometimes	20	4	1.45598	0	0.606115	0.84986	5.415	0.80375	3.29764	1.31361	1.59236	7.88986	0.069305	2.16347	3.90375	0.80375	16.4225
465			31.8002	49	Female				1.12824	0	0.725003	0.40324	5.13667	3.38241	1.48685	0.267403	3.10658	8.41676	0.166293	0.670643	2.21185	3.38241	17.9545
466	117	45.5	32.2708	54	Female	exsmokers	3	1	2.07709	0	1.83638	0.240695	4.92139	3.13708	1.59514	0.18916	0.85375	6.19597	0.272925	0.429855	3.43152	3.13708	14.3211
467		22	27.7275	40	Male	smoker_daily or sometimes	0	3.5	6.02176	0.54713	4.44593	1.02871	5.41954	2.7825	2.27102	0.366017	1.27398	2.95955	0.460553	1.39472	6.71695	3.32963	16.1354
468		26.9	30.1292	32	Male	nonsmokers	0	3.5	2.5463	0	1.34241	1.20389	5.24639	2.5738	2.17611	0.49648	1.89268	6.03787	0.0636133	1.70037	3.51852	2.5738	15.7869
469		28.8	31.7021	34	Male	smoker_daily or sometimes	0	2.5	3.68944	1.66	1.50473	0.524715	5.48416	3.39527	1.6568	0.432085	1.65986	6.25125	0.483615	0.9568	3.16153	5.05527	17.5683
470	123	47.4	36.5736	54	Female	exsmokers	10	1	6.75185	2.10426	4.20019	0.447407	5.53111	3.62139	1.4376	0.47213	1.03481	4.87944	0.00555333	0.919537	5.63778	5.72564	18.2028
471	104	27.5	30.9343	45	Male	nonsmokers	0	1	1.49389	0	0.40667	1.08722	6.76861	3.40556	2.77388	0.58917	1.07056	3.58222	0.0375	1.67639	3.18055	3.40556	12.9528
472	105	25.8	28.3675	33	Male	smoker_daily or sometimes	10	4	0.96264	0	0.62653	0.336115	8.12973	4.04889	3.41111	0.669725	1.18528	7.80112	0.141385	1.00584	4.03764	4.04889	18.2201
473	75	12.8	20.6061	58	Male				3.31533	0.20889	1.97306	1.13339	3.50178	0.92939	1.941	0.631384	2.33395	5.74089	0.807894	1.76477	3.91406	1.13828	15.6998
474	73	31.3	21.3221	46	Female	nonsmokers	0	3	1.46396	0.882222	0.32979	0.251945	5.75937	3.0516	1.97424	0.733548	2.12556	6.92618	0.109442	0.985493	2.30403	3.93382	16.3845
475		23.1	25.0304	48	Male	exsmokers	0	2.5	5.84278	0	3.29361	2.54917	4.39695	1.51333	2.01139	0.87221	1.71056	4.71278	0.12611	3.42138	5.305	1.51333	16.7892
476	105	26	29.0123	60	Male	nonsmokers	15	2	1.43625	0	0.957152	0.479095	6.56909	3.01369	2.95048	0.604927	2.51791	4.78229	0.79605	1.08402	3.90763	3.01369	16.1016
477	117	30.6	34.331	41	Male	smoker_daily or sometimes	20	2	2.28833	1.24306	0.63278	0.4125	5.16583	2.09833	2.0825	0.985	2.28194	4.45945	0.47278	1.3975	2.71528	3.34139	14.6683
478	100	25.8	27.3982	53	Male	nonsmokers	0	2	0.71444	0	0.58083	0.13361	7.93306	4.74834	2.67473	0.51	2.19305	6.96972	0.11778	0.64361	3.25556	4.74834	17.9281
479		32.5	28.0404	36	Female	exsmokers	0	3.5	1.01513	0	0.658335	0.3568	4.8425	3.34056	1.06305	0.43889	3.33695	6.90334	0.22042	0.79569	1.72139	3.34056	16.3183
480	111	47.3	38.485	40	Female	nonsmokers	0	3	0.428055	0	0.139725	0.288335	3.08611	0.29736	2.10278	0.68597	2.3632	11.4286	0.355425	0.974305	2.2425	0.29736	17.6614
481	87	41	30.8365	39	Female	smoker_daily or sometimes	0	1	2.67153	0	1.46556	1.20597	5.17542	3.68667	1.15223	0.336525	0.92028	6.3307	0.0182	1.5425	2.61778	3.68667	15.1161
482	85	34.9	25.6821	50	Female	nonsmokers	3	1	1.26657	0.171203	0.662597	0.43278	5.26843	2.15704	2.34148	0.769907	2.26917	7.37398	0.162777	1.20269	3.00408	2.32824	16.3409
483		33	20.7967	59	Female	exsmokers	4	4	1.94907	0	1.41324	0.535833	5.51926	3.26204	1.64574	0.611483	2.18231	6.39639	0.293237	1.14732	3.05899	3.26204	16.3403
484		27.8	30.8613	48	Male	smoker_daily or sometimes	4	3.5	1.01537	0	0.598893	0.416483	6.4825	3.73306	2.37574	0.373703	2.23028	5.68167	0.0762967	0.790187	2.97463	3.73306	15.4861
485		14.4	24.8765	19	Male	smoker_daily or sometimes	5	3	2.20324	0.410093	1.17537	0.617777	5.61379	2.72722	2.35425	0.53232	1.64028	6.20787	0.09842	1.1501	3.52962	3.13732	15.7636
486		34.5	25.1729	58	Female	exsmokers	4	3	0.15028	0	0	0.15028	6.82694	3.48777	2.97861	0.36055	2.62944	9.24916	0.22639	0.51083	2.97861	3.48777	19.0822
487	89	19.9	25.665	45	Male	exsmokers	5	2	4.50333	4.10333	0.13972	0.26028	5.91139	1.88834	3.43388	0.58917	2.31862	2.77084	0.52444	0.84945	3.5736	5.99167	16.0286
488	94	22.5	24.6914	35	Male	smoker_daily or sometimes	1	3	7.58208	2.6807	4.33236	0.569025	4.2839	0.384585	3.29805	0.601255	1.54333	3.11028	0.10611	1.17028	7.63041	3.06528	16.6257
489	105	41.2	30.1021	55	Female	nonsmokers	3	1	1.63454	0	1.30482	0.329723	6.53556	3.40833	2.79667	0.330557	1.50528	7.1112	0.127683	0.66028	4.10149	3.40833	16.9143
490	91	36.5	26.8386	53	Female	nonsmokers	12	3	0.590277	0	0.44713	0.143147	4.21889	1.02593	2.51074	0.682217	1.07306	9.09306	0.0554633	0.825363	2.95787	1.02593	15.0307
491		26.9	25.7215	43	Male	exsmokers	8	4	2.96014	0.330555	1.77445	0.85514	5.08194	2.19778	1.84042	1.04375	1.26722	6.05221	0.11083	1.89889	3.61486	2.52833	15.4723
492	111	48	32.809	50	Female	exsmokers	2	3	0.919165	0.66236	0.0825	0.174305	5.76528	3.49306	1.97278	0.299445	3.71777	6.48778	0.22083	0.47375	2.05528	4.15541	17.1108
493	77	31.4	23.3918	43	Female	nonsmokers	0	3	1.3175	0	0.99806	0.31944	5.52973	1.55556	3.17501	0.79918	2.40445	6.90666	0.09277	1.11862	4.17307	1.55556	16.2511
494	75	31.3	19.9432	56	Female	exsmokers	2	1	0.8275	0	0.655	0.1725	8.3037	4.97241	2.70621	0.625093	1.65805	5.97231	0.04111	0.797593	3.36121	4.97241	16.8027
495	90	36.2	27.4286	39	Female	smoker_daily or sometimes	10	1	5.9843	0.529725	5.08805	0.366525	7.63473	3.92889	3.00069	0.70514	1.39597	3.81778	0.158195	1.07167	8.08874	4.45862	18.991
496		13.2	20.1446	61	Male	exsmokers	7	4	1.04852	0	0.8025	0.24602	5.4988	2.03241	2.47935	0.987033	1.48527	8.45519	0.0888833	1.23305	3.28185	2.03241	16.5767
497	100	26	28.0816	40	Male	nonsmokers	15	2	4.98709	1.0532	3.02778	0.90611	3.66097	2.11361	1.25736	0.29	1.19874	3.24472	0.35389	1.19611	4.28514	3.16681	13.4454
498	107	30.1	29.685	55	Male	nonsmokers		2	7.13065	1.38759	5.07065	0.672407	7.09315	4.54731	2.06102	0.484807	1.33574	2.80638	0.09232	1.15721	7.13167	5.9349	18.4582
499		22.1	24.8332	45	Male	smoker_daily or sometimes	7	3.5	0.87847	0	0.717635	0.160835	5.98306	3.89389	1.8711	0.21806	3.37194	6.87749	0.136385	0.378895	2.58874	3.89389	17.2473
500		27	24.5065	59	Male	smoker_daily or sometimes	6	2.5	0.608887	0	0.564813	0.0440767	8.30204	4.1401	3.72334	0.43861	1.8501	7.44796	0.12185	0.482687	4.28815	4.1401	18.3308
501		31	34.7485	51	Male	nonsmokers	5	3.5	2.4218	0.31264	0.915555	1.19361	5.03403	3.46472	1.41014	0.15917	0.89749	7.47694	0.082505	1.35278	2.3257	3.77736	15.9128
502	109	27.4	31.0563	49	Male	nonsmokers	2	2	5.39055	0.55	3.74347	1.09709	8.35611	3.76236	3.84694	0.74681	1.8325	3.30292	0.06959	1.84389	7.59042	4.31236	18.9517
503		19.3	23.9853	46	Male	smoker_daily or sometimes	12	2.5	2.32527	0.335	1.36041	0.62986	5.81389	2.72973	2.50126	0.582915	2.84792	4.84043	0.08236	1.21278	3.86167	3.06473	15.9099
504	95	23.7	25.8172	46	Male	exsmokers	6	4	2.32639	0.374813	0.78278	1.16879	7.16111	3.22685	3.16908	0.765187	2.0088	3.81268	0.51361	1.93398	3.95186	3.60167	15.8226
505	84	15.8	22.1526	46	Male	nonsmokers	5	1	0.893055	0.26389	0.44153	0.18764	6.51487	4.07472	1.9325	0.50764	2.21737	7.85638	0.451245	0.69528	2.37404	4.33861	17.9329
506	93	37.2	29.2101	53	Female	nonsmokers	0	1	1.26208	0	1.16888	0.09319	5.77902	3.57042	1.99264	0.215975	2.82194	8.22097	0.098335	0.309165	3.16153	3.57042	18.1824
507		21	23.7196	52	Male	nonsmokers	7	4	0.985927	0.180647	0.569447	0.23583	5.56204	3.22472	1.98056	0.35676	2.23241	6.44834	1.2675	0.59259	2.55	3.40537	16.4962
508	95	36.1	28.5156	39	Female		0	1	1.13486	0.262915	0.593055	0.278885	5.07334	2.43069	1.82861	0.814035	2.87222	9.21165	0.076245	1.09292	2.42167	2.69361	18.3683
509	90	19.6	25.791	53	Male	exsmokers	1	1	0.61896	0	0.486665	0.132292	3.91708	2.10882	1.56042	0.24785	1.83966	10.0197	0.135555	0.380142	2.04708	2.10882	16.531
510	80	32.1	24.754	35	Female	nonsmokers	0	3	2.01454	0.31102	1.40991	0.29361	5.07991	1.54528	2.84954	0.68509	2.85046	7.71315	0.0743533	0.9787	4.25944	1.8563	17.7324
511		21.4	27.0169	49	Male	nonsmokers	6	2	1.25767	0	1.10806	0.149612	8.48661	5.95083	2.25494	0.280832	1.86856	5.44111	0.137502	0.430444	3.363	5.95083	17.1915
512		19.2	22.6422	52	Male	smoker_daily or sometimes	0	3.5	1.23315	0	0.868703	0.364443	7.45166	3.04408	3.5474	0.860187	2.01991	6.295	0.10083	1.22463	4.41611	3.04408	17.1006
513	85	30.1	24.4444	53	Female	exsmokers	7	1	4.7013	0	2.88602	1.81528	3.51028	0.36565	2.54879	0.59583	1.06509	6.61852	0.055	2.41111	5.43481	0.36565	15.9502
514	102	44.2	36.8084	49	Female	nonsmokers	0	3	1.87902	1.17834	0.39805	0.30264	4.60555	2.05444	2.0214	0.529725	3.00972	6.41389	0.07042	0.832365	2.41945	3.23278	15.9786
515	107	32.8	35.3629	43	Male	nonsmokers	2	1	6.75653	0.575832	5.36625	0.814442	3.95327	2.07097	1.38479	0.4975	1.97951	4.22847	0.205412	1.31194	6.75104	2.6468	17.1232
516	98	19.2	24.3767	37	Male	smoker_daily or sometimes	7	2	1.43334	0	1.12445	0.308885	5.93417	1.81764	3.45874	0.65778	1.44139	5.10972	0.077915	0.966665	4.58319	1.81764	13.9965
517	90	19.1	23.4876	34	Male	smoker_daily or sometimes	15	4	2.05611	0	1.34445	0.711663	5.24157	2.59917	2.00666	0.635743	1.82269	7.97574	0.29991	1.34741	3.35111	2.59917	17.396
518	81	15.9	22.921	39	Male	nonsmokers	0	1	2.56889	0.21352	1.34935	1.00601	5.17528	2.32648	2.18676	0.66204	1.91481	7.14759	0.778057	1.66805	3.53611	2.54	17.5846
519		24.7	29.321	56	Male	exsmokers	2	3.5	0.76472	0	0.564443	0.20028	4.93907	2.95056	1.63648	0.35204	2.05611	6.40352	0.0729633	0.55232	2.20092	2.95056	14.2364
520	71	21	19.9792	52	Female				0.94111	0	0.708987	0.232133	6.68528	4.33157	2.15528	0.19843	2.64185	6.42121	0.09315	0.430563	2.86427	4.33157	16.7826
521		48.5	40.5077	37	Female	nonsmokers	0	1	4.40306	0	3.03278	1.37028	2.33528	0.51278	1.64139	0.18111	0.85167	2.60778	1.15722	1.55139	4.67417	0.51278	11.355
522	82	21.9	24.2215	48	Male	smoker_daily or sometimes	4	1	2.52361	0	1.37195	1.15167	4.58713	1.99667	1.92278	0.667683	2.24611	5.55371	0.0795333	1.81935	3.29473	1.99667	14.9901
523	97	38.4	28.721	40	Female	nonsmokers	5	2	0.671805	0	0.56625	0.10556	6.16042	3.89458	1.61528	0.650555	2.34542	9.52973	0.05903	0.756115	2.18153	3.89458	18.7664
524		31.4	24.7199	48	Female	nonsmokers	3	4	1.26486	0	0.71028	0.554585	5.23792	2.15944	2.54334	0.535135	1.86792	8.81625	0.118055	1.08972	3.25362	2.15944	17.305
525	104	43.8	33.9125	40	Female	nonsmokers	0	1	5.16407	0	3.31231	1.85176	3.72593	1.49324	1.86611	0.366577	2.19139	4.62074	0.0306467	2.21833	5.17843	1.49324	15.7328
526	100	27.3	29.9836	44	Male	exsmokers	4	3	2.44287	0.22926	0.674813	1.5388	4.08055	1.85843	2.01194	0.210187	2.06139	7.61333	0.0333333	1.74898	2.68676	2.08769	16.2315
527	104	27.6	28.6661	55	Male	nonsmokers	10	2	6.10785	0.424445	4.75702	0.92639	6.8341	3.65965	2.66417	0.51028	1.50104	3.4159	0.05757	1.43667	7.42118	4.08409	17.9165
528	99	21.1	27.1664	52	Male	nonsmokers	3	3	1.40444	0	0.59741	0.807037	10.1892	5.68768	3.77565	0.72583	2.56287	3.73148	0.379817	1.53287	4.37306	5.68768	18.2678
529		22.5	27.3459	61	Male	exsmokers	8	4	0.915373	0.35139	0.393517	0.17046	5.99657	3.08945	2.62389	0.283237	1.51657	6.91213	0.0565733	0.453697	3.01741	3.44084	15.3972
530	81	16.8	22.0599	51	Male				4.1698	2.46771	1.36827	0.333818	4.67132	1.67937	2.02882	0.963123	1.9984	5.04492	0.134098	1.29694	3.39709	4.14708	16.0185
531	76	26.7	21.5139	42	Female	nonsmokers	0	1	2.37333	0	1.12743	1.2459	3.78063	1.73736	1.48778	0.555487	1.37889	7.98779	0.230563	1.80139	2.61521	1.73736	15.7512
532	85	33.4	25.917	47	Female	exsmokers		1	3.71104	0.51639	2.26542	0.929235	6.3691	3.80646	2.06639	0.49625	1.84667	4.77715	0.067365	1.42549	4.33181	4.32285	16.7713
533	91	20.3	25.7795	47	Male	exsmokers	5	2	5.83852	4.95454	0.609997	0.273987	5.11648	1.32407	3.02713	0.765277	1.39991	2.67028	0.221947	1.03926	3.63712	6.27861	15.2471
534		32.6	29.9084	59	Male	exsmokers	7	3.5	2.88042	0.154445	2.26104	0.46493	5.74729	2.65362	2.44646	0.64722	2.51646	4.87806	0.17653	1.11215	4.7075	2.80806	16.1988
535	94	19.2	23.5156	47	Male	nonsmokers	2	3	2.78153	0	1.29166	1.48986	5.48514	2.50167	2.51001	0.473475	1.98542	6.02695	0.119305	1.96334	3.80168	2.50167	16.3983
536		21.6	27.5897	59	Male	exsmokers	4	3	1.88935	0	1.48518	0.404167	5.92695	2.53944	2.44046	0.947037	1.82935	6.85704	0.99019	1.3512	3.92565	2.53944	17.4929
537	106	43.5	33.9844	49	Female	nonsmokers	1	1	2.14268	1.78592	0.197037	0.15972	6.30352	3.69546	2.20537	0.402687	2.1337	5.47203	0.209167	0.562407	2.40241	5.48138	16.2611
538	107	28.7	32.5964	43	Male	exsmokers	15	2	3.39185	0.771203	1.96305	0.657593	6.70491	4.60176	1.6738	0.429343	1.96278	4.43269	0.362593	1.08694	3.63685	5.37296	16.8548
539	90	19.7	23.0716	52	Male	smoker_daily or sometimes	7	4	3.54111	2.99639	0.33236	0.21236	7.58861	4.10417	2.80708	0.67736	1.63403	3.24305	0.088745	0.88972	3.13944	7.10055	16.0956
540	80	34.9	26.0318	35	Female	smoker_daily or sometimes		1	5.62277	3.32167	2.02472	0.27639	4.67459	2.34945	1.8007	0.524445	1.5575	3.86917	0.08889	0.800835	3.82542	5.67112	15.8129
541	85	19	23.3011	54	Male	smoker_daily or sometimes	10	3	1.22102	0.175463	0.68889	0.35667	4.74898	1.60306	2.51084	0.635093	2.49879	6.84936	0.10009	0.991763	3.19973	1.77852	15.4182
542		38.2	36.2654	48	Male	smoker_daily or sometimes	3	3	1.06056	0	0.839073	0.221483	6.46639	2.67732	3.24204	0.547033	1.95425	8.17213	0.0594467	0.768517	4.08111	2.67732	17.7128
543	85	16	21.9679	32	Male	smoker_daily or sometimes	20	2	4.47343	1.42157	2.3351	0.71676	4.87	2.14704	2.16519	0.557783	1.71102	5.62685	0.0473167	1.27454	4.50029	3.56861	16.7286
544		37.6	32.4739	52	Male	exsmokers	5	3.5	1.58417	0.88389	0.635415	0.06486	6.94611	4.99014	1.71098	0.245	2.31917	6.48431	0.27139	0.30986	2.34639	5.87403	17.6051
545		31	32.4538	49	Male	exsmokers	4	2.5	0.927313	0	0.695647	0.231667	3.86703	2.14315	1.51602	0.207867	1.90157	9.04916	0.215647	0.439533	2.21167	2.14315	15.9607
546	103	32.1	30.423	34	Male	nonsmokers	3	1	7.62667	3.07889	4.09041	0.457355	5.63264	4.9443	0.585135	0.1032	0.739175	2.43335	0.306115	0.560555	4.67554	8.02319	16.7379
547	97	20.4	24.4502	52	Male	nonsmokers	2	3	4.06731	1.96574	1.75574	0.345833	5.02796	3.41296	1.11871	0.496293	1.98723	5.32768	0.527877	0.842127	2.87445	5.3787	16.9381
548		21	27.2445	29	Male	smoker_daily or sometimes	15	2.5	0.987687	0.228147	0.454257	0.305277	6.4163	4.17935	1.96065	0.276297	1.98203	6.29399	0.0922167	0.581573	2.41491	4.4075	15.7722
549	97	18.8	25.5095	40	Male	exsmokers	0	4	2.73222	0.52417	1.82666	0.38139	8.60334	2.90805	5.31444	0.38083	2.15361	4.36584	0.08999	0.76222	7.1411	3.43222	17.945
550	105	25.4	28.982	43	Male	nonsmokers	10	1	3.97277	0	2.65777	1.315	5.71319	3.35987	1.88305	0.470275	2.11125	4.90194	0.05805	1.78527	4.54083	3.35987	16.7572
551	96	34.9	26.1583	44	Female	nonsmokers	0	2	2.43444	0.59528	1.34083	0.49833	8.95695	4.40861	4.21389	0.33445	1.28333	5.88722	0.01972	0.83278	5.55472	5.00389	18.5817
552	97	44.3	31.3841	53	Female	nonsmokers	2	3	1.84319	0.56611	1.04944	0.22764	5.57486	0.789025	3.60917	1.17667	2.13694	8.44667	0.12736	1.40431	4.65861	1.35513	18.129
553	79	10.1	20.679	30	Male	smoker_daily or sometimes	0	4	1.07069	0	0.93264	0.13805	6.16833	3.49001	2.2593	0.419025	1.78348	9.85681	0.046805	0.557075	3.19195	3.49001	18.9261
554		11.5	21.7051	22	Male	smoker_daily or sometimes	2	3.5	2.24213	0.233333	1.06916	0.93963	4.97741	0.534353	3.35843	1.08463	2.40316	5.35685	0.193143	2.02426	4.42759	0.767687	15.1727
555		16	21.0218	56	Male	exsmokers	2	3	2.65014	0.275555	1.85667	0.517915	9.47139	5.47472	3.46472	0.531935	1.41223	3.54098	0.03083	1.04985	5.32139	5.75027	17.1056
556	94	38.6	28.3983	48	Female	nonsmokers	0	1	2.74287	0	2.00824	0.73463	3.78296	2.03445	1.19315	0.555373	1.45667	8.61509	0.262687	1.29	3.20139	2.03445	16.8603
557	106	26	29.3632	62	Male	exsmokers	10	1	3.52787	0.822963	1.97806	0.72685	4.89472	2.46871	2.04037	0.385653	2.68574	3.80897	0.195927	1.1125	4.01843	3.29167	15.1132
558	103	21	25.8217	47	Male	nonsmokers	4	1	0.822317	0	0.48352	0.338797	6.16389	2.9362	2.59111	0.636577	2.65019	7.64491	0.0529633	0.975373	3.07463	2.9362	17.3343
559	92	20	24.3072	49	Male	exsmokers	1	1	2.71333	0	1.63153	1.08181	6.84805	5.92972	0.845005	0.07333	1.63153	4.94833	0.036665	1.15514	2.47654	5.92972	16.1779
560	112	49	38.7591	40	Female	exsmokers	0	1	2.08185	1.32787	0.650463	0.103513	4.69352	1.31815	2.80537	0.57	2.37694	5.6987	0.325927	0.673513	3.45583	2.64602	15.1769
561		42.5	30.8596	47	Female	nonsmokers	0	3.5	0.697963	0	0.60028	0.0976867	4.27639	1.78333	1.98954	0.50352	3.62898	6.95102	0.0869467	0.601207	2.58982	1.78333	15.6413
562	80	29.6		38	Female	nonsmokers	0	1	1.0993	0	0.78542	0.31389	7.85486	3.0957	3.66	1.09917	1.43666	6.68028	0.09708	1.41306	4.44543	3.0957	17.1682
563		38.5	23.2781	56	Female	exsmokers	0	3	0.932777	0.170277	0.623797	0.138707	5.30426	2.96694	1.84648	0.490833	2.03463	8.1237	0.12583	0.62954	2.47028	3.13722	16.5212
564	115	39.9	30.0613	51	Male	exsmokers	0	2	1.71556	0	0.96583	0.74973	3.54944	1.91277	1.39501	0.24167	1.86	7.12444	0.13472	0.9914	2.36084	1.91277	14.3842
565	102	20.6	28.1191	50	Male	smoker_daily or sometimes	0	1	5.72306	3.60292	1.93569	0.18444	6.00486	1.68875	3.64888	0.667225	1.48416	4.45528	0.20139	0.851665	5.58458	5.29167	17.8688
566	82	31	22.3214	46	Female	smoker_daily or sometimes	2	4	6.80055	0.797963	5.03324	0.969353	4.61139	2.7838	1.37333	0.45426	1.22056	4.80695	0.134813	1.42361	6.40658	3.58176	17.5743
567	116	51.1	31.2386	48	Female	nonsmokers	2	1	0.78319	0	0.70097	0.082225	4.71209	2.38861	1.61138	0.712085	2.18056	9.64681	0.29389	0.79431	2.31236	2.38861	17.6165
568	123	32.4	38.2502	48	Male	nonsmokers	0	3	3.15889	1.38602	1.46389	0.308983	5.68472	2.84824	2.50148	0.335	1.4537	5.70954	0.0344467	0.643983	3.96537	4.23426	16.0413
569	84	27.6	27.5298	45	Female	nonsmokers	0	4	2.44021	0.154305	1.7468	0.539095	5.23903	1.98361	2.65361	0.601802	2.69958	5.93688	0.0513875	1.1409	4.40041	2.13792	16.3671
570		42.1	28.75	49	Female	nonsmokers	1	2	5.05278	1.32778	2.86583	0.85917	4.61389	2.5375	1.90362	0.17278	1.78083	4.84306	0.35388	1.03195	4.76945	3.86528	16.6444
571	89	34.7	25.3902	42	Female	nonsmokers	0	1	1.96417	1.10083	0.749305	0.11403	5.35334	1.71999	2.90278	0.730545	1.65862	7.11139	0.08097	0.844575	3.65208	2.82083	16.1685
572		24.5	28.9346	35	Male	nonsmokers	3	3	1.22896	0	0.905275	0.323678	5.14285	1.36715	3.36201	0.41368	1.78715	7.53895	0.118957	0.737358	4.26729	1.36715	15.8169
573	72	30.9	22.7732	44	Female	exsmokers	4	1	1.29028	0	0.91764	0.372645	4.58764	2.10708	2.10541	0.375135	1.95736	7.40597	0.365415	0.74778	3.02305	2.10708	15.6067
574	93	24.1	25.3099	49	Male	smoker_daily or sometimes	4	3	3.33426	0	2.09982	1.23445	6.92435	3.64398	2.67065	0.609723	3.0149	4.58971	0.165003	1.84417	4.77047	3.64398	18.0282
575	113	35.8	35.2755	36	Male	exsmokers	4	1	7.79824	1.53908	4.12259	2.13658	3.23426	0.60046	2.11102	0.522777	2.1388	4.25814	0.348153	2.65935	6.23361	2.13954	17.7776
576	94	19.5	26.8519	27	Male	nonsmokers	0	3	1.87611	0.56792	1.13708	0.17111	3.83542	1.15931	2.23042	0.4457	3.00958	5.68236	0.059865	0.61681	3.3675	1.72723	14.4633
577	86	35.6	25.5296	49	Female	smoker_daily or sometimes	0	4	6.2613	0.19361	4.91648	1.1512	4.68019	2.0125	2.36944	0.29824	1.2163	5.09269	0.0226833	1.44944	7.28592	2.20611	17.2732
578	106	44.3	32.8125	46	Female	nonsmokers		1	2.95092	1.01593	1.60546	0.329537	5.76602	3.41565	1.94009	0.41028	2.9262	5.17074	0.4013	0.739817	3.54555	4.43157	17.2152
579		21.2	24.5794	28	Male	smoker_daily or sometimes	40	2.5	2.92423	0	1.6925	1.23174	6.89424	2.91139	3.01716	0.965695	1.67264	4.93014	0.068055	2.19744	4.70965	2.91139	16.4893
580	80	30.7	21.4002	53	Female				1.15362	0.28764	0.56791	0.298055	8.09014	4.24667	3.27056	0.57291	1.81069	6.71138	0.13541	0.870965	3.83847	4.53431	17.9012
581	116	44.2	33.834	50	Female	nonsmokers	2	1	2.94417	1.61986	1.08139	0.24292	5.22792	3.39501	1.62999	0.202925	1.66334	6.69986	0.139025	0.445845	2.71138	5.01487	16.6743
582		28	34.1943	26	Male	nonsmokers	0	3.5	1.32158	0	1.18546	0.13611	6.02593	2.84723	2.94481	0.233887	1.00621	6.9026	0.07889	0.369997	4.13027	2.84723	15.3352
583	109	43.9	30.6939	41	Female	nonsmokers	0	3	1.63819	0	1.54	0.098195	4.96653	2.58195	1.8868	0.49778	1.31528	10.2822	0.19126	0.595975	3.4268	2.58195	18.3935
584		18.5	25.8587	18	Male	nonsmokers	6	2.5	1.99416	0	0.83819	1.15597	7.05931	3.47459	3.18028	0.404445	2.07125	5.66376	0.097355	1.56042	4.01847	3.47459	16.8858
585	98	40.9	31.4819	28	Female	exsmokers	0	2	2.0857	0.549305	0.95375	0.582645	6.00333	1.34	4.02416	0.639175	1.79028	5.93152	0.033195	1.22182	4.97792	1.8893	15.844
586		34	23.9224	58	Female	exsmokers	0	3	0.59764	0	0.441945	0.1557	6.68847	3.71098	2.57667	0.40084	2.23597	7.37917	0.163335	0.55654	3.01861	3.71098	17.0646
587	95	33.2	30.0568	27	Male	exsmokers	10	2	1.01473	0.31486	0.62153	0.07833	3.30819	0.761525	2.11027	0.43639	2.17653	7.48528	0.25097	0.51472	2.7318	1.07638	14.2357
588	87	37.9	24.5089	55	Female	nonsmokers	3	1	4.58343	1.11759	3.17028	0.29556	7.97713	5.47111	1.84982	0.6562	0.654167	2.74898	0.0387933	0.95176	5.0201	6.58871	16.0025
589	72	29.8	21.3057	25	Female	nonsmokers	1	1	6.33389	1.2513	4.24731	0.835277	4.49759	2.36778	1.56926	0.560553	1.08741	2.52277	0.04333	1.39583	5.81657	3.61907	14.485
590	106	45.2	33.7873	40	Female	smoker_daily or sometimes	0	1	2.4963	0.17889	2.02713	0.290273	5.81435	2.18935	3.11148	0.51352	2.14842	7.60453	0.06213	0.803793	5.13861	2.36824	18.1257
591	77	31.3	22.3192	46	Female	smoker_daily or sometimes	6	1	0.770555	0	0.598755	0.171805	6.83111	3.60347	2.63597	0.59166	2.35167	8.13709	0.53528	0.763465	3.23473	3.60347	18.6257
592		33.3	34.8473	40	Male	smoker_daily or sometimes	20	2.5	2.82944	0	2.44009	0.38935	7.50185	2.82389	4.0237	0.654253	2.12843	4.82713	0.0400933	1.0436	6.46379	2.82389	17.3269
593	107	28	31.6001	53	Male	smoker_daily or sometimes	2	1	2.11083	0	1.86111	0.24972	6.80083	3.40583	3.02861	0.36639	2.29416	6.66332	0.11695	0.61611	4.88972	3.40583	17.9861
594	102	24.4	29.9836	36	Male	nonsmokers	3	1	4.425	1.99315	1.91898	0.51287	4.8187	1.86435	2.1613	0.793053	2.43611	4.3701	0.0855567	1.30592	4.08028	3.8575	16.1355
595	120	33.9	35.1112	58	Male	nonsmokers	30	4	5.42861	4.48629	0.650183	0.292133	5.88824	4.00129	1.59666	0.29028	1.56695	2.56342	0.139263	0.582413	2.24685	8.48758	15.5865
596	99	38.7	27.8293	56	Female	nonsmokers	0	1	1.78833	0.615555	0.81083	0.36195	3.7632	1.27292	1.9407	0.54958	3.91014	9.72112	0.088755	0.91153	2.75152	1.88848	19.2715
597	98	36.7	27.7177	44	Female	nonsmokers	0	1	3.37604	0.1375	2.46764	0.7709	5.34271	2.7268	1.9159	0.7	1.55514	5.27527	0.0793075	1.4709	4.38354	2.8643	15.6285
598	95	40.4	24.8922	45	Female	smoker_daily or sometimes	0	3	3.96019	0.176297	3.1176	0.666297	4.77972	1.92139	2.44796	0.41037	1.86296	5.49899	0.0156467	1.07667	5.56556	2.09768	16.1175
599	89	22	25.6402	40	Male	nonsmokers	15	2	4.95852	0.693613	3.13204	1.13287	3.28731	1.05963	1.7676	0.460093	2.17296	5.20445	0.271207	1.59296	4.89963	1.75324	15.8944
600		39.8	29.939	58	Female	exsmokers	2	3.5	1.13764	0.424167	0.581253	0.132225	3.69694	1.28167	1.76056	0.654723	2.55493	7.63722	0.13694	0.786948	2.34181	1.70583	15.1637
601	97	17.8	25.2385	45	Male	smoker_daily or sometimes	2	1	1.13986	0	0.90986	0.23	8.05846	4.09167	3.65861	0.308195	1.05625	7.05402	0.290825	0.538195	4.56847	4.09167	17.5994
602		21	25.2078	38	Male	nonsmokers	2	3.5	3.17264	0.80236	1.81124	0.55903	5.26056	2.80445	2.06583	0.390275	1.15014	5.56097	0.045	0.949305	3.87708	3.60681	15.1893
603	85	15	21.5029	53	Male	nonsmokers	12	1	3.01833	0.750334	1.69744	0.570556	4.88289	2.10344	2.13534	0.644112	1.20089	6.62644	0.138778	1.21467	3.83278	2.85378	15.8673
604		34.8	24.677	39	Female	nonsmokers	0	3.5	0.93796	0.36287	0.335463	0.23963	4.74407	2.56518	1.88416	0.294723	1.75667	8.14982	0.0367567	0.534353	2.21963	2.92805	15.6253
605	106	30	30.8979	50	Male	exsmokers	3	1	3.55583	0.28713	2.28083	0.98787	5.65065	3.23861	2.02343	0.38861	1.4487	4.27861	0.0580533	1.37648	4.30426	3.52574	14.9918
606		26.7	23.1521	42	Female	nonsmokers	0	2.5	0.816945	0	0.60639	0.21056	5.98194	4.15444	1.69139	0.13611	2.54958	6.27361	0.1168	0.34667	2.29779	4.15444	15.7389
607		21.8	23.5341	51	Male	nonsmokers	1	3	1.60056	0	0.96416	0.63639	5.91695	2.60278	2.6139	0.70028	1.80971	6.62528	0.14194	1.33667	3.57806	2.60278	16.0944
608	79	30	24.0346	63	Female	smoker_daily or sometimes	0	3	3.16375	1.11625	1.62805	0.419445	3.13875	1.63514	1.29861	0.204995	2.59847	9.19041	0.97556	0.62444	2.92666	2.75138	19.0669
609	87	36.1	23.634	38	Female	nonsmokers	0	2	2.71125	1.6668	0.821115	0.223335	3.97986	1.63556	1.84347	0.50083	2.72569	6.67334	0.38472	0.724165	2.66459	3.30236	16.4749
610	116	34.1	31.8041	50	Male				0.499257	0	0.48685	0.0124067	4.49926	1.25278	2.3288	0.917683	1.445	9.09399	0.239073	0.93009	2.81565	1.25278	15.7766
611	86	33.3	23.9512	61	Female	nonsmokers	0	1	1.00695	0.17639	0.720557	0.110003	4.1988	1.56732	2.01315	0.61834	1.92907	9.60306	0.789543	0.728343	2.73371	1.74371	17.5274
612	94	19.3	27.7744	38	Male	smoker_daily or sometimes	0	1	2.15611	0	0.944257	1.21185	6.61926	2.02472	3.96926	0.62528	1.36287	5.46963	0.338797	1.83713	4.91352	2.02472	15.9467
613	93	17.6	24.7843	28	Male	nonsmokers		3	0.95361	0.199723	0.594447	0.159447	6.35083	2.52342	3.16278	0.664627	1.50028	6.41843	0.0359267	0.824073	3.75722	2.72315	15.2591
614	85	12.9	20.7451	28	Male	exsmokers	6	3	4.42139	0	3.24694	1.17444	5.90375	2.61097	2.72306	0.56972	2.03084	3.10888	0.033335	1.74416	5.97	2.61097	15.4982
615	93	24.6	27.9932	35	Male	smoker_daily or sometimes	4	3	1.63824	0.187593	1.01834	0.432313	3.90083	1.4788	2.0213	0.400737	1.75259	6.7238	0.0462033	0.83305	3.03963	1.66639	14.0617
616	96	40.6	28.793	55	Female	smoker_daily or sometimes	3	1	2.39389	0.25213	1.72379	0.417963	6.54981	3.24055	2.82491	0.484357	1.28509	5.73843	0.05546	0.90232	4.5487	3.49268	16.0227
617	84	18.3	23.8606	50	Male	exsmokers	10	1	4.75833	0.166943	2.27842	2.31296	5.22305	1.42889	3.27861	0.515557	2.52833	5.53288	0.17851	2.82852	5.55704	1.59583	18.2211
618	93	22	27.3982	52	Male	smoker_daily or sometimes	21	4	3.63327	0.568542	2.62806	0.436667	4.95472	2.3334	2.32028	0.301045	1.56688	4.99667	0.08875	0.737712	4.94834	2.90194	15.2403
619	95	27.8	27.1706	44	Male	smoker_daily or sometimes	2	3	3.79146	1.2925	1.93847	0.560487	5.25903	3.64424	1.18159	0.43319	0.874788	4.81799	0.0352075	0.993677	3.12007	4.93674	14.7785
620	90	17.1	22.9938	39	Male	exsmokers	20	1	1.86986	0.693123	0.590762	0.585973	5.16341	1.81611	2.53681	0.810485	1.82049	7.57868	0.28243	1.39646	3.12757	2.50923	16.7149
621		30.1	31.6049	55	Male	smoker_daily or sometimes	0	2	2.15653	0.272915	1.44847	0.435138	8.05459	4.27438	3.4516	0.328613	1.72063	4.91278	0.115695	0.76375	4.90007	4.54729	16.9602
622	96	34.4	27.2509	51	Female	smoker_daily or sometimes	5	1	0.657777	0	0.537503	0.12028	6.85981	2.8925	3.38473	0.5826	2.71815	8.0949	0.11324	0.70288	3.92223	2.8925	18.4439
623	111	37.2	31.6157	51	Male	exsmokers	15	3	6.75139	5.17347	1.19694	0.38097	3.43194	1.91097	1.26445	0.25653	1.47485	3.80319	0.266805	0.6375	2.46139	7.08445	15.7282
624	99	41.3	30.1788	51	Female	exsmokers		2	0.65347	0	0.442495	0.210965	7.08305	3.65486	2.75139	0.676805	2.84486	6.36235	0.23889	0.88777	3.19388	3.65486	17.1826
625	90	38	28.1943	55	Female	smoker_daily or sometimes	0	1	0.540415	0	0.354025	0.186385	6.77902	2.59513	3.49181	0.692085	2.49319	7.35431	0.410975	0.87847	3.84584	2.59513	17.5779
626	81	33.1	25.4687	54	Female	nonsmokers		1	1.38361	0.519305	0.695555	0.168745	5.8518	4.50014	1.09042	0.26125	1.76459	7.87361	0.349435	0.429995	1.78597	5.01944	17.223
627	113	33	35.629	55	Male	nonsmokers	8	3	0.841043	0	0.534442	0.306597	5.83694	3.19549	2.36299	0.278475	1.51097	7.88993	0.077015	0.585072	2.89743	3.19549	16.1559
628	117	45.1	34.5115	34	Female	exsmokers	0	1	2.09389	0.454723	1.495	0.144167	4.73028	1.59879	2.43204	0.69945	2.65426	5.66047	0.192223	0.843617	3.92704	2.05352	15.3311
629	72	15.5	19.313	51	Female	exsmokers	5	1	4.00435	0.395923	3.08343	0.524997	3.17593	0.49148	1.84278	0.841667	1.40731	8.5525	0.38769	1.36666	4.9262	0.887403	17.5278
630	106	47.7	34.9135	53	Female	nonsmokers	0	1	1.6987	0.614167	0.922037	0.1625	4.60676	1.39898	2.81972	0.38805	2.44648	8.49963	0.07639	0.55055	3.74176	2.01315	17.328
631	98	25.5	28.0102	53	Male	smoker_daily or sometimes		1	0.742015	0	0.537638	0.204375	5.13875	2.48444	2.23014	0.424165	1.0325	8.36229	0.0534725	0.62854	2.76778	2.48444	15.329
632		28.4	29.4934	31	Male	nonsmokers	1	4	1.41277	0.545	0.45958	0.4082	5.13917	2.75055	1.9439	0.444725	2.47778	6.80277	0.092085	0.852925	2.40348	3.29555	15.9246
633	104	31.5	30.7564	55	Male	nonsmokers	2	1	1.90685	1.38102	0.487873	0.0379633	6.70268	4.20111	2.0637	0.43787	1.13361	7.48565	0.285377	0.475833	2.55157	5.58213	17.5142
634	114	44.5	36.1604	47	Female	exsmokers	2	1	2.69931	0	2.30556	0.393745	3.32292	0.668195	2.19042	0.46431	1.83028	5.45042	0.199585	0.858055	4.49597	0.668195	13.5025
635	100	41.4	27.215	59	Female	exsmokers	0	1	1.1591	0.542845	0.37507	0.24118	5.08875	2.40479	2.14993	0.534025	1.85396	6.42535	0.441462	0.775205	2.525	2.94764	14.9686
636		43.3	33.1213	47	Female	nonsmokers	0	4	0.50375	0	0.399445	0.104305	7.03861	4.7382	1.86985	0.43056	1.92486	7.36625	0.08833	0.534865	2.2693	4.7382	16.9218
637	75	24.9	20.4491	39	Female	smoker_daily or sometimes	0	2	2.9787	0	1.86231	1.11639	3.96685	1.52667	1.91185	0.528333	1.33926	9.40704	0.11491	1.64472	3.77417	1.52667	17.8068
638		50	39.5799	43	Female	smoker_daily or sometimes	0	3	0.66361	0	0.405833	0.25778	5.16472	3.52361	1.43463	0.206483	1.74065	10.2212	0.1238	0.464263	1.84046	3.52361	17.914
639	96	21.3	21.0526	26	Male	exsmokers	25	3	1.39639	0	0.770835	0.62555	5.48069	3.10195	1.68389	0.694865	2.31792	8.43416	0.054025	1.32041	2.45472	3.10195	17.6832
640	136	34.7	42.7824	54	Male	nonsmokers	35	1	6.035	1.84708	3.09139	1.09653	10.367	7.21319	2.88278	0.27097	1.16597	3.83777	0.084165	1.3675	5.97418	9.06027	21.4899
641	83	41.2	26.9851	25	Female	exsmokers	10	3	1.72139	1.05528	0.39361	0.2725	8.0493	5.13	2.51514	0.40417	1.3868	4.55138	0.091665	0.67667	2.90875	6.18527	15.8005
642		36.1	26.0923	45	Female	exsmokers	0	4	1.05009	0	0.64222	0.40787	5.29065	3.53481	1.44482	0.311023	2.29611	8.17945	0.721207	0.718893	2.08704	3.53481	17.5375
643	84	37.9	26.5625	53	Female	exsmokers	10	2	1.65111	0.1375	1.13229	0.381325	5.28882	2.53556	2.19236	0.560902	2.49327	6.03083	0.346805	0.942227	3.32465	2.67306	15.8108
644	77	24.1	21.3382	51	Female	nonsmokers	3	1	8.01556	0.202313	6.8688	0.944447	4.5424	2.14861	2.03167	0.362127	1.09926	3.44241	0.114813	1.30657	8.90047	2.35092	17.2144
645	105	24.4	27.7942	40	Male	smoker_daily or sometimes	8	1	5.10944	0.89417	3.07972	1.13556	4.415	1.21472	2.93917	0.26111	2.21695	5.23112	0.1275	1.39667	6.01889	2.10889	17.1
646	83	17	22.3131	39	Male	nonsmokers	4	3	4.25694	0	1.94306	2.31389	4.29875	2.25264	1.7536	0.29249	3.84667	5.08652	0.580415	2.60638	3.69666	2.25264	18.0693
647	88	16.4	25.906	38	Male	nonsmokers	6	1	4.17333	1.87736	0.530835	1.76514	6.31598	3.1593	2.34028	0.81639	2.33902	3.34722	1.12709	2.58154	2.87111	5.03666	17.3026
648	104	27.5	29.6462	35	Male	exsmokers	4	3	3.64565	0.423703	2.18416	1.03778	6.28046	1.53454	3.62991	1.11602	1.61916	4.70241	0.08037	2.1538	5.81407	1.95824	16.3281
649	83	33.2	25.8065	49	Female	smoker_daily or sometimes	10	1	2.4659	0	1.795	0.670902	3.61549	0.616735	2.56972	0.429027	1.01056	6.2768	0.0526375	1.09993	4.36472	0.616735	13.4214
650	106	30.7	30.0712	58	Male	smoker_daily or sometimes	0	3	0.24241	0	0.193053	0.04935	5.38713	2.66731	2.43889	0.280927	2.42065	7.3262	0.0677767	0.330277	2.63194	2.66731	15.4442
651	99	39.6	36.0094	32	Female	exsmokers	1	3	4.76458	0.80875	3.31555	0.640285	3.35195	0.364165	2.13277	0.855005	1.14459	6.44306	0.085695	1.49529	5.44833	1.17291	15.7899
652	95	35.9	29.4023	56	Female	exsmokers	5	1	0.639077	0	0.568707	0.0703667	4.60528	1.10991	2.94871	0.546667	1.39889	9.71306	0.0997233	0.617033	3.51741	1.10991	16.456
653		27.9	33.6312	48	Male	exsmokers	6	3	5.00972	0	3.40759	1.60213	4.91268	3.265	1.50472	0.142967	1.38667	4.42926	0.60945	1.7451	4.91231	3.265	16.3478
654			24	43	Female	nonsmokers	0	1	0.881525	0	0.7157	0.165835	2.8875	0.894445	1.3725	0.620555	3.64667	5.78514	0.487775	0.78639	2.0882	0.894445	13.6886
655	93	21.2	25	43	Male	nonsmokers		2	1.95204	0.174537	1.48056	0.296943	5.29417	1.44102	3.4687	0.38444	1.67297	7.50639	0.19861	0.681383	4.94926	1.61556	16.6242
656	72	28.2	23.4221	40	Female	smoker_daily or sometimes	0	1	2.68111	0	1.52991	1.1512	3.29546	0.752407	1.73019	0.81287	1.12315	7.71797	0.174813	1.96407	3.26009	0.752407	14.9925
657	114	33.9	35.6058	36	Male	exsmokers	30	3	3.40093	0	0.97111	2.42982	7.61963	3.97528	3.17064	0.4737	1.24352	2.77666	0.0582467	2.90352	4.14175	3.97528	15.099
658	90	22.2	27.1977	36	Male	nonsmokers	0	1	2.08514	0.395695	1.22791	0.461525	4.09917	2.29486	1.48723	0.31708	1.07959	5.62306	0.066805	0.778605	2.71514	2.69056	12.9538
659	116	36.9	38.5343	35	Male	nonsmokers	0	2	6.16958	2.47361	3.43056	0.265415	6.20153	3.89139	2.2425	0.06764	1.1575	3.01347	0.01597	0.333055	5.67306	6.365	16.558
660	95	40.6	29.0533	38	Female	nonsmokers	0	2	2.00868	0	1.45743	0.55125	4.21348	2.89104	0.880558	0.441872	1.3907	6.37611	0.0975725	0.993122	2.33799	2.89104	14.0865
661	84	28.7	27.1106	49	Female	smoker_daily or sometimes	2	1	1.21722	0	0.84278	0.37445	2.71306	1.79972	0.54444	0.36889	1.36389	5.43083	0.10972	0.74334	1.38722	1.79972	10.8347
662	99	26	26.7299	64	Male	exsmokers	11	2	2.45231	0.856017	1.00454	0.591757	4.82084	2.60009	1.8463	0.37444	2.15444	7.86925	0.04139	0.966197	2.85083	3.45611	17.3382
663		11	20.9712	19	Male	exsmokers	10	2.5	4.01963	0.195557	2.03398	1.79009	6.02611	3.12019	2.60472	0.3012	1.6938	4.55278	0.114167	2.09129	4.6387	3.31574	16.4065
664		27.7	27.4286	49	Male	smoker_daily or sometimes	4	3.5	0.34528	0	0.26778	0.0775	3.22583	2.29583	0.44972	0.48027	2.03695	7.95139	0.06973	0.55777	0.7175	2.29583	13.6292
665		21.6	26.4481	32	Male	smoker_daily or sometimes	1	3	2.0468	0.25028	1.62028	0.176255	6.90875	4.37833	2.12611	0.4043	1.55514	6.41653	0.031115	0.580555	3.74639	4.62861	16.9583
666		36.7	42.6761	47	Male	nonsmokers	2	2	0.65778	0	0.49398	0.163797	7.65389	3.74491	3.09629	0.81269	1.99722	6.50435	0.127683	0.976487	3.59027	3.74491	16.9409
667		12.9	21.7365	18	Male	smoker_daily or sometimes	1	3	2.84056	0	2.14223	0.69833	4.21056	2.81388	0.98584	0.41083	1.8675	4.77417	0.03667	1.10916	3.12807	2.81388	13.7295
668		33.2		27	Male	nonsmokers	0	2.5	1.31459	0.189652	0.909583	0.21535	5.96458	3.44104	2.2766	0.246945	2.31403	6.00736	0.07375	0.462295	3.18618	3.63069	15.6743
669		19.8	23.8272	40	Male	exsmokers	2	3	6.12972	2.69444	2.55583	0.87945	2.90305	0.795	1.82111	0.28694	1.605	5.76251	0.05444	1.16639	4.37694	3.48944	16.4547
670		38.2	26.0634	53	Female	nonsmokers	2	2.5	0.72315	0	0.542317	0.180833	3.37806	0.587313	2.35917	0.431577	1.64093	10.0168	0.0849033	0.61241	2.90149	0.587313	15.8438
671	85	36.1	26.6965	48	Female	smoker_daily or sometimes	2	1	0.67431	0	0.60514	0.06917	3.68944	0.734305	2.1407	0.814445	2.33626	8.23625	0.111525	0.883615	2.74584	0.734305	15.0478
